# Supplementary material for: A comparative study of dynamic risk spillovers among financial sectors in China before and after the epidemic
Source: PLoS One. 2024 Dec 10;19(12):e0314071. doi: 10.1371/journal.pone.0314071 (PMC11630610; doi:10.1371/journal.pone.0314071)
Supplement: S1 Dataset — (CSV) [file pone.0314071.s001.csv]

t	ryh	rzq	rbx	rdy
2017/6/20	-0.0003775	-0.001034262	-0.012053632	0.006676919
2017/6/21	0.003571146	-0.000336677	0.017743036	0.004337896
2017/6/22	0.017598325	0.00076048	0.017351935	0.004059818
2017/6/23	0.004854026	-0.003270424	0.012332166	-0.00158994
2017/6/26	-4.49E-05	0.014842849	0.000933436	0.029233113
2017/6/27	0.011504586	-0.004283772	0.007095828	-0.000520512
2017/6/28	0.004315348	-0.003482489	-0.020346098	-0.000438477
2017/6/29	0.004118957	-0.001167673	0.018601938	0.001552403
2017/6/30	-0.003902694	-0.000820671	0.000185587	-0.002422036
2017/7/3	-0.002746069	-0.004538265	-0.013308757	0.003044348
2017/7/4	-0.007070383	-0.007790341	-0.011655978	0.001294024
2017/7/5	0.008988832	0.005075005	0.04288866	0.013949789
2017/7/6	0.000495015	-0.003514589	0.017172583	-0.001279415
2017/7/7	-0.009258883	0.01358798	-0.007714614	0.000370467
2017/7/10	-0.000514514	0.008153629	0.002850692	-0.011260502
2017/7/11	0.018060377	0.001917546	0.011182654	-0.002793155
2017/7/12	0.006331176	-0.004097686	-0.013311377	-0.002428865
2017/7/13	0.017432227	0.019137762	0.021906924	0.021974593
2017/7/14	0.008973941	-0.001307316	0.014967738	0.001791714
2017/7/17	0.015228198	-0.02967606	0.015954983	-0.012922164
2017/7/18	-0.009194108	-0.006697865	0.000915425	0.024329629
2017/7/19	0.009911075	0.059861041	0.004601398	0.015959135
2017/7/20	-0.001851538	-0.004007071	0.003833665	0.006309823
2017/7/21	-0.009469144	-0.00982454	-0.01590308	-0.009829574
2017/7/24	0.012122209	0.00033584	0.00334199	0.023153807
2017/7/25	0.001086761	-0.011263988	0.002868259	-0.016491787
2017/7/26	-0.001733503	0.007093985	-0.007179142	-0.006457794
2017/7/27	-0.002960545	0.004361861	-0.001469104	-0.003468906
2017/7/28	0.002152303	-0.008609791	-0.006405266	-0.001424635
2017/7/31	-0.003433787	0.007254005	0.001614546	0.004953727
2017/8/1	0.013237107	0.010581351	0.041983793	0.001025814
2017/8/2	0.009127701	0.007362113	-0.008258744	0.025153212
2017/8/3	-0.015630943	-0.006447781	-0.025077295	-0.021277522
2017/8/4	-0.006657707	0.002098612	-0.01503668	-0.001782216
2017/8/7	0.000431972	-0.011339665	0.005793162	-0.007201802
2017/8/8	-0.00231743	0.00315752	0.003658109	0.005138389
2017/8/9	-0.015823473	-0.013367833	-0.010471251	-0.012467436
2017/8/10	-0.003424474	0.000979793	-0.010816051	-0.011249726
2017/8/11	-0.014792199	-0.028873397	-0.019195984	-0.01071302
2017/8/14	-0.001583297	0.018812192	0.009651284	0.009821063
2017/8/15	0.013568233	-0.004933808	0.014784453	0.010086161
2017/8/16	-0.006724245	0.001569705	-0.004413862	-0.012317887
2017/8/17	0.00291886	0.009039017	-0.004059633	0.002444064
2017/8/18	0.001078014	-0.013743232	0.018843139	-0.004797944
2017/8/21	-0.001231426	0.006675117	-0.005975179	0.000171318
2017/8/22	0.006954941	-0.002216006	0.024308245	-0.002764564
2017/8/23	0.015058604	0.009551241	0.005138819	-0.003281341
2017/8/24	-0.000564535	-0.016191861	-0.001024734	-0.022041866
2017/8/25	0.031198371	0.026530243	0.031863056	0.011997977
2017/8/28	0.001555928	0.057048267	0.013183815	0.027453671
2017/8/29	0.004597556	-0.010564844	0.005570581	-0.008357883
2017/8/30	-0.008548917	0.002577336	-0.00965754	0.001906612
2017/8/31	-0.010867928	0.010560433	-0.006201893	0.000709098
2017/9/1	-0.006387385	0.006251643	-0.003425057	-0.004619806
2017/9/4	0.009247226	-0.003719194	-0.007455462	0.003493809
2017/9/5	0.008494317	-0.003767079	0.022429959	0.004255405
2017/9/6	-0.006792119	-0.00336047	-0.016477214	0.00393296
2017/9/7	-0.008978301	-0.012369357	-0.008199816	-0.007150292
2017/9/8	5.56E-05	-0.00421131	-0.001337154	0.003159266
2017/9/11	-0.000955672	0.002079027	-0.020840536	0.000846553
2017/9/12	0.003543287	0.010365047	0.016270834	-0.007134303
2017/9/13	-0.006457623	-0.003958861	-0.003227608	-0.005277366
2017/9/14	-0.006942518	-0.003192213	-0.01618542	-0.004409903
2017/9/15	-0.003074676	0.002320533	-0.002675411	0.003581614
2017/9/18	-0.002287133	0.011953515	-0.005042164	0.001609378
2017/9/19	0.002474884	-0.014596132	0.00394498	-0.004219589
2017/9/20	-0.000967295	0.001414094	-0.009891784	-0.003942651
2017/9/21	0.006731279	-0.002427032	0.011178654	-0.004946346
2017/9/22	0.000157089	-0.001544402	0.00309005	-0.004418514
2017/9/25	0.002317685	-0.006770428	0.004830683	-0.004114398
2017/9/26	-0.005345593	-0.000743486	2.29E-05	-0.000729097
2017/9/27	-0.00792926	-0.002338611	-0.015862371	0.000450653
2017/9/28	-0.00224468	-0.002624352	-0.00158195	-0.009419783
2017/9/29	0.002615685	0.011080253	0.00376643	0.006981795
2017/10/9	0.010273517	9.24E-05	0.005604673	0.009426499
2017/10/10	0.006364282	0.00015013	-0.007514084	0.014002917
2017/10/11	0.00148135	-0.0048734	0.008757879	-0.001144652
2017/10/12	-0.000555828	-0.004850623	0.020200489	-0.00087379
2017/10/13	-0.004234422	0.001503068	-0.00178582	0.003343359
2017/10/16	0.010066016	-0.007268255	0.01282849	-0.008041805
2017/10/17	-0.003665608	-0.007581412	0.004375123	0.011283542
2017/10/18	0.006597024	0.001003951	0.012487754	0.000501955
2017/10/19	0.000191347	-0.020032148	0.00319211	-0.011630386
2017/10/20	-0.006756009	0.000529801	-0.013577329	0.006248015
2017/10/23	-0.009842913	-0.00626719	0.009204285	-0.000772073
2017/10/24	0.0052324	0.011885048	0.008914972	0.011572723
2017/10/25	-0.001992875	0.000993043	0.000275268	0.002781311
2017/10/26	-0.008972024	0.000968164	0.014348357	0.010426243
2017/10/27	0.017873491	-0.009591392	0.02523372	-0.005366588
2017/10/30	-0.002520008	-0.022764854	0.012842299	-0.009667976
2017/10/31	-0.009879354	-0.007356799	0.002719964	-0.002959495
2017/11/1	-0.006647148	-0.005834628	0.005216324	0.005094704
2017/11/2	0.000723707	0.005561112	0.000476976	-0.006661087
2017/11/3	-0.000176962	-0.00186688	0.001556811	-0.006510171
2017/11/6	-0.01040638	-0.004031886	-0.013341988	-0.000971627
2017/11/7	0.012724763	0.015353697	0.019810212	0.006147335
2017/11/8	0.003043895	0.01714558	-0.014334543	0.004360228
2017/11/9	-0.004053812	0.001258425	0.011524921	-0.004604556
2017/11/10	-0.005376256	0.000145101	0.041568784	0.005415382
2017/11/13	0.014149949	-0.004945285	0.00258191	-0.005582356
2017/11/14	-0.003390405	-0.009927731	0.006524895	-0.002391559
2017/11/15	-0.002178838	-0.004723605	-0.016149767	-0.003497975
2017/11/16	-0.005710191	-0.017651359	0.03823346	-0.000689934
2017/11/17	0.028218179	0.01183933	0.025973146	0.014267775
2017/11/20	0.016290714	-0.015636548	0.000481537	-0.023398451
2017/11/21	0.003884401	0.039665886	0.01725912	0.015360624
2017/11/22	0.024049814	0.002261555	-0.014965744	-0.00135388
2017/11/23	-0.014541191	-0.024283781	-0.033673013	-0.02913928
2017/11/24	0.003045303	0.001830143	-0.002965891	0.002031482
2017/11/27	-0.006460674	0.000308815	-0.010603434	0.002561094
2017/11/28	-0.014833747	-0.001297666	-0.011347623	0.002274811
2017/11/29	0.001630849	0.000778802	-0.008111097	-0.004299954
2017/11/30	-0.004548307	-0.003131249	-0.025375535	-0.0056207
2017/12/1	-0.006509988	-0.003999459	-0.015592112	0.000909073
2017/12/4	0.002655818	-0.008273082	0.022012719	-0.006213005
2017/12/5	0.017895161	0.010697025	0.019784001	0.011036111
2017/12/6	-0.011183817	-0.00055885	-0.019361446	-0.000847774
2017/12/7	-0.009146588	-0.015119944	-0.014864029	-0.002004512
2017/12/8	-0.001961009	-0.002765764	0.023126221	0.0046808
2017/12/11	0.003558336	0.00396315	0.017793452	0.004479288
2017/12/12	-0.014374652	-0.017715548	-0.030075121	-0.016474822
2017/12/13	0.004621857	0.00074338	0.006426643	-0.000927748
2017/12/14	-0.00442314	-0.016665761	-0.013545612	-0.000856085
2017/12/15	-0.012046434	-0.007637119	-0.004992342	-0.007892225
2017/12/18	0.003033789	-0.00482937	0.003428799	-0.005682852
2017/12/19	0.015904715	0.005144376	0.03645787	2.33E-05
2017/12/20	-0.000393211	-0.014407567	0.004480823	-0.004620885
2017/12/21	0.001694143	0.004754956	0.00873902	-0.004285555
2017/12/22	-0.006693889	-0.009158134	-0.008883754	-0.007030705
2017/12/25	-0.000530743	-0.014791734	-0.006219865	-0.014112858
2017/12/26	0.011153826	0.008782891	0.010603449	-0.004838305
2017/12/27	-0.01198512	-0.012671936	-0.035913485	-0.012358196
2017/12/28	-0.002650895	0.005489219	0.0032971	-0.001173836
2017/12/29	0.007160824	0.001502915	-0.005924819	0.008160124
2018/1/2	0.012876398	0.014612917	0.02014482	0.006724265
2018/1/3	0.002450424	0.014625852	-0.016306633	0.009906795
2018/1/4	-0.003043903	-0.003053076	-0.006752914	-0.004169998
2018/1/5	0.003101275	0.003933051	-0.004626652	0.004620317
2018/1/8	-0.003408751	0.021211755	-0.012815163	0.004783304
2018/1/9	0.000133302	-0.00806534	0.013043538	0.00565911
2018/1/10	0.021384346	-0.002672654	-0.001117907	-0.008799335
2018/1/11	0.004063073	-0.004609563	0.008443054	0.004798015
2018/1/12	0.004564173	-0.002666041	0.017908555	-0.00944786
2018/1/15	0.015576662	-0.016439883	0.033983853	-0.024984381
2018/1/16	0.003579718	0.02389735	-0.005580514	0.00544289
2018/1/17	0.010440311	0.031717443	0.000965713	0.026920251
2018/1/18	0.020917028	0.007359381	-0.002056159	-0.007828039
2018/1/19	0.009985434	0.024882705	-0.001045159	0.019166056
2018/1/22	-0.009905779	-0.002366547	0.001246323	-0.002672174
2018/1/23	0.032159447	0.005079956	0.00671573	0.001484115
2018/1/24	0.005951069	0.036847938	-0.019030092	0.000821206
2018/1/25	-0.008117125	-0.021557636	-0.013948019	-0.001732615
2018/1/26	0.001903507	-0.00094583	0.012517626	-0.000784902
2018/1/29	-0.005652002	-0.01619317	-0.030828157	-0.008646283
2018/1/30	-0.018660749	-0.012889492	-0.0049546	0.00291531
2018/1/31	0.017205938	-0.021715866	0.020051332	-0.01741679
2018/2/1	0.010282539	-0.010871738	0.005577773	-0.001209748
2018/2/2	-0.004045064	-0.002742891	0.010596705	-0.009695655
2018/2/5	0.03387247	0.004741097	0.015040861	3.05E-05
2018/2/6	-0.016834109	-0.047880204	-0.02098941	-0.020081756
2018/2/7	-0.032920304	-0.013793137	-0.02476468	0.004435643
2018/2/8	-0.034327325	-0.004989097	-0.035184873	0.003648479
2018/2/9	-0.033641058	-0.075257612	-0.065851301	-0.035967374
2018/2/12	-0.010730615	-0.003067284	-0.002727146	0.005118594
2018/2/13	0.014832385	0.007818373	0.026876976	0.000497696
2018/2/14	0.002390076	-7.29E-05	0.010854052	-0.004883273
2018/2/22	0.019281	0.009767928	0.023687244	0.009522439
2018/2/23	0.00839085	0.006464128	0.013762127	0.01214178
2018/2/26	0.000199299	0.024410817	0.010196654	0.010562034
2018/2/27	-0.020685597	-0.012244332	-0.016731615	0.0039681
2018/2/28	-0.013902821	-0.005244954	-0.025917866	0.003743555
2018/3/1	0.002409248	0.00342868	0.007508018	-0.001334057
2018/3/2	-0.00746587	-0.011312144	-0.018038432	0.002301825
2018/3/5	-0.002197239	0.000717947	0.003549876	0.00822739
2018/3/6	0.00278798	0.02096489	0.022410357	0.010638765
2018/3/7	0.005414379	-0.01059796	-0.007981505	-0.007690727
2018/3/8	-0.000150168	0.003219518	0.013655848	-0.006185682
2018/3/9	0.001269826	0.017155632	0.004227395	0.005431569
2018/3/12	-0.004401986	0.014523149	-0.000922038	0.01289554
2018/3/13	0.000193463	-0.017310879	-0.020537177	-0.001115922
2018/3/14	-0.009233336	-0.008550895	-0.005476268	-0.012274169
2018/3/15	-0.000228053	-0.002240905	0.018648619	-0.008661973
2018/3/16	-0.010179555	-0.013051474	-0.000955082	0.006451127
2018/3/19	0.004774548	0.002512743	0.02521263	0.000689208
2018/3/20	0.004986028	-0.000684668	-0.00291079	-0.007479991
2018/3/21	0.000897384	0.002237695	-0.012347993	-0.000660022
2018/3/22	-0.004902183	-0.000982829	-0.015269919	-0.007187781
2018/3/23	-0.025283332	-0.055132648	-0.022155369	-0.053074879
2018/3/26	-0.024539096	0.006439385	-0.031834637	0.003779346
2018/3/27	-0.001915592	0.014453072	-0.002699954	0.009547772
2018/3/28	-0.000649866	-0.011614326	-0.029968295	-0.007579848
2018/3/29	0.014971676	0.022103445	0.017656882	0.008720044
2018/3/30	-0.008206669	0.005138256	-0.017939679	0.00203421
2018/4/2	-0.007262155	0.010916288	-0.00791357	-0.003933543
2018/4/3	-0.008027958	0.001305998	-0.006889059	-0.01337644
2018/4/4	-0.0004823	-0.010075834	-6.59E-05	-0.001344534
2018/4/9	0.000179895	0.005663036	0.013439398	0.006482762
2018/4/10	0.029394921	0.017846909	0.026615581	0.008626859
2018/4/11	0.010726861	-0.006459466	-0.004994979	0.005582654
2018/4/12	-0.015048791	-0.008395538	-0.012570097	0.024418076
2018/4/13	-0.007295026	-0.011033718	-0.010849079	-0.008173156
2018/4/16	-0.028667975	-0.022573195	-0.026256094	-0.018148064
2018/4/17	-0.004658426	0.000786928	-0.013650136	-0.013837657
2018/4/18	0.010919792	0.014835166	0.004578811	0.004647661
2018/4/19	0.00312481	0.005599641	0.008039304	-0.000687229
2018/4/20	-0.007934053	-0.034695138	-0.0150901	-0.019704704
2018/4/23	0.003215138	0.00991709	0.01093213	-0.000726498
2018/4/24	0.017437862	0.026289237	0.027003199	0.014995711
2018/4/25	-0.010319304	-0.006058506	-0.012525317	0.002986881
2018/4/26	-0.004931314	-0.022110711	-0.024944229	-0.012529597
2018/4/27	0.005368584	0.01550074	-0.005237969	0.002548922
2018/5/2	-0.002856044	0.003625506	0.001539706	0.000991824
2018/5/3	-0.003492768	0.024874133	0.009560177	0.008952511
2018/5/4	-0.007567059	-0.008424577	-0.010748856	-0.003579468
2018/5/7	0.006127757	0.010965258	0.017434436	0.006630025
2018/5/8	0.012742129	0.004040352	0.031024205	0.007569231
2018/5/9	0.000112306	-0.010562021	0.000626737	3.98E-05
2018/5/10	0.001401978	0.007091721	0.001933443	-0.001079244
2018/5/11	0.0044348	-0.013540663	-0.006291579	-0.008984803
2018/5/14	0.00800798	0.0046825	0.01294422	0.001127849
2018/5/15	-0.003243702	-0.004018412	-0.001644037	0.002307475
2018/5/16	-0.013915444	-0.012489089	-0.024263037	-0.004491729
2018/5/17	-0.002093782	-0.007333454	-0.005825149	-0.002523532
2018/5/18	0.0127691	0.012682191	0.018405702	0.001451711
2018/5/21	0.000447376	0.006837237	0.005519827	0.010599979
2018/5/22	-0.008430104	-0.006372216	-0.012867812	-0.001102853
2018/5/23	-0.012088453	-0.011779112	-0.020262147	-0.009644022
2018/5/24	-0.006362217	-0.007421923	-0.005291768	-0.012894912
2018/5/25	-0.002838182	-0.011709108	0.000183108	-0.011737997
2018/5/28	-0.003563149	-0.000164845	0.005765172	-0.001209296
2018/5/29	-0.002145626	-0.015739793	-0.002844802	-0.009106536
2018/5/30	-0.020602282	-0.039438757	-0.029179155	-0.028228154
2018/5/31	0.009636885	0.01638338	0.020135434	0.004199721
2018/6/1	-0.000320615	0.003514887	-0.005122658	-0.002025107
2018/6/4	0.009578895	-0.00499608	0.025293079	-0.001497653
2018/6/5	-0.002415115	0.004887397	0.009819412	0.004046659
2018/6/6	-0.008071924	-0.001507253	-0.009007324	-0.002082053
2018/6/7	0.00389328	0.007421041	0.001342534	-0.001866353
2018/6/8	-0.018164495	-0.023077827	-0.021854917	-0.024758033
2018/6/11	0.002141464	0.003059698	0.002443989	-0.003642142
2018/6/12	-7.83E-05	0.003929155	0.017517577	0.004400732
2018/6/13	-0.005278952	-0.018714626	-0.003263639	-0.009530419
2018/6/14	0.001573235	0.007182074	0.013677644	-0.005179151
2018/6/15	0.004302022	-0.012904023	0.001676683	-0.014497102
2018/6/19	-0.010687286	-0.071881139	-0.020643435	-0.0672321
2018/6/20	-0.007071882	-0.002594125	-0.013955947	0.013777799
2018/6/21	-0.001305999	-0.031934171	-0.024071485	-0.009716827
2018/6/22	-0.000555142	0.015293748	0.000333351	0.013561325
2018/6/25	-0.019992193	-0.012758213	-0.025075105	-0.000675021
2018/6/26	-0.016906988	0.009477903	-0.007485417	-0.000368385
2018/6/27	-0.014575117	-0.0097276	-0.018161385	-0.007094802
2018/6/28	-0.006935838	0.011069242	-0.008493111	-0.003373202
2018/6/29	0.013889596	0.020533957	0.022643028	0.012964225
2018/7/2	-0.033656506	-0.025751745	-0.048840216	-0.018215434
2018/7/3	0.004642233	0.014786399	0.015147528	0.009611914
2018/7/4	-0.003146818	-0.013917828	-0.00885526	-0.008824654
2018/7/5	0.00504768	-0.011458227	0.003461383	-0.019010257
2018/7/6	0.006748834	0.006484771	0.019715828	-0.000368536
2018/7/9	0.032931908	0.018524275	0.029994994	0.010338774
2018/7/10	-0.00366055	-0.001504391	-0.005462271	0.000869197
2018/7/11	-0.012366035	-0.031186967	-0.020175784	-0.021643515
2018/7/12	0.010285642	0.029873148	0.025709527	0.021407822
2018/7/13	-0.008085985	-0.003177811	-0.003682341	-0.004229908
2018/7/16	-0.02064636	-0.003858526	-0.01552196	-0.007839251
2018/7/17	-0.006611296	-0.007744215	0.002884025	-0.020044898
2018/7/18	-0.00186876	-0.007159402	-0.003274397	-0.006076177
2018/7/19	-0.000664598	-0.004363565	0.01202608	-0.02353178
2018/7/20	0.042453079	0.031199661	0.042364133	0.064830264
2018/7/23	0.017533884	0.013221586	0.011782948	0.00997628
2018/7/24	0.004383507	0.017541615	0.001908249	0.005446368
2018/7/25	0.001700379	-0.00644846	0.003413097	-0.001800314
2018/7/26	-0.005997649	-0.007484656	-0.01964667	-0.003018078
2018/7/27	-0.002623221	-0.00602142	0.001180664	0.001884659
2018/7/30	0.011266059	-0.005381055	0.005190212	-0.002252093
2018/7/31	0.002356792	0.002166285	0.004019377	0.004435832
2018/8/1	-0.018895241	-0.024055751	-0.030183588	-0.02710377
2018/8/2	-0.01990975	-0.028253972	-0.028333955	-0.024194237
2018/8/3	0.001334407	-0.008058504	-0.005857279	-0.014977433
2018/8/6	0.005666858	-0.013440167	2.61E-05	-0.001655877
2018/8/7	0.020346952	0.030071657	0.027792285	0.020216586
2018/8/8	-0.011882854	-0.017275304	-0.020504706	-0.009357418
2018/8/9	0.014453939	0.018630796	0.031535362	0.010296126
2018/8/10	-0.006348351	0.000613885	-0.002532436	-0.00605557
2018/8/13	-0.015086322	-0.005357091	-0.012204008	-0.013704513
2018/8/14	-0.002655071	-0.001834513	-0.000942615	-0.000184816
2018/8/15	-0.018573587	-0.021890434	-0.030500725	-0.02081239
2018/8/16	0.002581179	0.009947755	0.005304468	-0.00431616
2018/8/17	-0.006879365	-0.011621582	-0.002512446	-0.020602858
2018/8/20	0.015134093	0.017601606	0.018902133	0.013584058
2018/8/21	0.006974012	0.005999015	0.021399625	0.004770609
2018/8/22	-0.003453484	-0.006419748	0.001468798	-0.008713387
2018/8/23	0.003037012	0.007491764	0.006208446	0.003847338
2018/8/24	0.020375352	0.001904987	0.009382037	0.006206762
2018/8/27	0.012850122	0.013091148	0.012691668	-0.000481162
2018/8/28	-0.002973579	-0.006443125	-0.013290638	-0.001935455
2018/8/29	-0.00164362	-0.005307638	-0.00398907	-0.004931019
2018/8/30	-0.0123871	-0.014458259	-0.006709041	-0.012347744
2018/8/31	0.008644184	0.004105277	0.000625417	-0.018506035
2018/9/3	-0.001423162	-0.004178739	0.002537679	-0.002306213
2018/9/4	0.01146024	0.009122967	0.017624913	0.01803227
2018/9/5	-0.021833085	-0.015590353	-0.027678424	-0.011579818
2018/9/6	-0.003768416	-0.003295811	-0.010002894	0.002677739
2018/9/7	0.004376245	0.001464088	0.012459156	-0.001628541
2018/9/10	-0.004418215	-0.029964085	-0.014650329	-0.01169604
2018/9/11	-0.007721002	0.005252953	-0.011817939	-0.004850827
2018/9/12	0.001130799	0.004224171	-0.005876081	0.01847424
2018/9/13	0.012878353	0.013872295	0.022736711	0.006853803
2018/9/14	-0.001492187	-0.005139766	0.004961835	-0.001443123
2018/9/17	-0.009253108	-0.00454495	-0.007660658	-0.011430713
2018/9/18	0.016023094	0.018352903	0.023375081	0.012465944
2018/9/19	0.005088429	0.006355778	0.012676971	0.005087598
2018/9/20	0.00419983	-0.001506993	-0.005992391	0.004833254
2018/9/21	0.039191597	0.023376508	0.034611812	0.012212025
2018/9/25	-0.013137548	-0.011510892	-0.003680182	-0.009990202
2018/9/26	0.010878755	0.005437653	0.014120969	0.004331556
2018/9/27	0.000122138	-0.006910903	-0.007901245	-0.009073061
2018/9/28	0.012667241	0.00866277	0.01672376	0.006030438
2018/10/8	-0.036116832	-0.038574201	-0.046386543	-0.020756793
2018/10/9	-0.001577617	-0.001576606	0.00036757	-0.01185713
2018/10/10	0.005331555	0.003712319	-0.002148524	-0.004841181
2018/10/11	-0.038162782	-0.075382798	-0.040700874	-0.068150196
2018/10/12	0.02002733	-0.020262424	0.026487337	-0.021164923
2018/10/15	-0.012072637	-0.013308654	-0.014271946	-0.030066754
2018/10/16	0.006484681	-0.007604121	0.008041428	-0.013239964
2018/10/17	0.007326204	0.011935386	-0.001108267	0.0090755
2018/10/18	-0.019432009	-0.01813676	-0.027891653	-0.021088558
2018/10/19	0.030852966	0.033313874	0.051484693	0.04014575
2018/10/22	0.026884309	0.095323203	0.041877999	0.075223164
2018/10/23	-0.023085342	-0.002235054	-0.026921167	0.004290182
2018/10/24	0.019649227	0.022949258	0.012755465	0.012826007
2018/10/25	0.010552765	0.039483514	0.017239199	0.017477519
2018/10/26	-0.002181954	-0.026951885	-0.020720121	-0.022423571
2018/10/29	-0.019316751	-0.008512382	-0.045794364	-0.010309651
2018/10/30	0.015767673	0.047496346	0.010554753	0.035142998
2018/10/31	0.001992777	-0.011261596	0.004656574	-0.005227949
2018/11/1	-0.008234962	0.010517065	0.003780462	0.004214572
2018/11/2	0.022004699	0.025497931	0.042694718	0.017474697
2018/11/5	-0.010543397	0.000303885	-0.011701246	0.027879805
2018/11/6	-0.006927555	-0.00808431	-0.005583791	-0.015218079
2018/11/7	-0.004201191	-0.018878695	-0.008847678	-0.007663097
2018/11/8	0.006575424	-0.015959227	0.000159459	-0.011492323
2018/11/9	-0.030835548	0.000739775	-0.02297581	-0.013972389
2018/11/12	0.003363714	0.017782667	-0.000138442	0.017571855
2018/11/13	0.003524141	0.025496382	0.00659421	0.039665788
2018/11/14	-0.011726497	-0.01606235	-0.015220241	-0.003118486
2018/11/15	0.008448944	0.028246075	0.020369676	0.03266941
2018/11/16	0.00034951	0.024760052	-0.000435034	0.025468011
2018/11/19	0.013658052	0.030391931	0.0082965	0.006605205
2018/11/20	-0.014759338	-0.046725712	-0.026457155	-0.042576166
2018/11/21	0.000937521	0.001716342	-0.001409963	0.004989265
2018/11/22	-0.003728255	-0.010026019	-0.010152422	-0.012195203
2018/11/23	-0.012771444	-0.032311375	-0.014458303	-0.054323163
2018/11/26	0.004490633	-0.004517171	0.003056179	-0.006580198
2018/11/27	-0.005186068	0.003673906	-0.001947937	0.001931082
2018/11/28	0.007122012	0.025446925	0.009575576	0.01316667
2018/11/29	-0.005397191	-0.033589068	-0.00993294	-0.037990873
2018/11/30	0.008465843	0.015808564	0.006900018	0.021977187
2018/12/3	0.017927869	0.028963129	0.024910271	0.027990433
2018/12/4	0.003344607	0.010615653	-0.00198541	0.000748826
2018/12/5	-0.006995407	-0.013457863	-0.011253882	-0.023016584
2018/12/6	-0.011724772	-0.026804563	-0.017815579	-0.02199519
2018/12/7	-0.001339017	0.003328358	-0.001639165	0.000380706
2018/12/10	-0.009154545	-0.013691323	-0.017492436	-0.015965034
2018/12/11	8.91E-05	0.003362971	0.003556219	0.008330451
2018/12/12	0.001375162	0.003008452	0.006755631	0.003987803
2018/12/13	0.006927465	0.011299362	0.01133709	0.008767725
2018/12/14	-0.01127862	-0.028945606	-0.017160335	-0.004824345
2018/12/17	0.003351225	0.005383992	0.000962554	0.005043001
2018/12/18	-0.010191388	-0.016681363	-0.011261702	0.00123282
2018/12/19	-0.010835013	-0.008713531	-0.004151646	-0.010294533
2018/12/20	-0.018283601	0.009543648	-0.014657355	0.005748314
2018/12/21	-0.010614769	-0.01793826	-0.014815881	-0.016976736
2018/12/24	-0.002202954	-0.009100328	-0.002415774	-0.004315562
2018/12/25	-0.003492834	-0.022025262	-0.007544782	-0.025674939
2018/12/26	-0.00322887	-0.006305766	-0.011795364	-0.004490424
2018/12/27	0.001671969	-0.002017297	-0.001599155	-0.016143349
2018/12/28	0.009222579	0.019478851	0.001306076	0.013430347
2019/1/2	-0.016977838	-0.002460161	-0.020901388	-0.008969586
2019/1/3	0.009165453	0.021962523	0.012888707	0.007620689
2019/1/4	0.020149345	0.065511361	0.027293343	0.052860557
2019/1/7	-0.002305064	0.001060508	-0.015780391	0.000236007
2019/1/8	-0.004399139	0.003124478	-0.011200795	-0.003510083
2019/1/9	0.008421102	0.001659056	0.013677802	-0.001898064
2019/1/10	-0.002658189	-0.011722437	-0.004485128	-0.014418044
2019/1/11	0.0086319	0.005895238	0.005001773	0.004867863
2019/1/14	-0.006624296	-0.003644528	-0.012935661	-0.005141428
2019/1/15	0.010534397	0.025270054	0.022995338	0.014154037
2019/1/16	0.001989611	-0.009422393	0.005668504	-0.00761992
2019/1/17	-0.005200609	-0.010234545	0.002387951	-0.011155892
2019/1/18	0.017946706	0.012909654	0.021323293	0.006294821
2019/1/21	0.002164142	-0.005908068	0.009065492	0.002493434
2019/1/22	-0.007872399	-0.015153461	-0.014622048	-0.013702152
2019/1/23	0.002688258	-0.001679119	-0.001259677	-0.00644384
2019/1/24	0.008171347	0.0156969	0.007613544	0.008752246
2019/1/25	0.015911463	-0.003498643	0.012890142	-0.002678614
2019/1/28	-0.000919723	-0.002350454	0.000244864	-0.029604747
2019/1/29	0.007117179	-0.009236888	0.005444424	-0.024879916
2019/1/30	-0.003617268	-0.012770781	-0.013089465	0.003103813
2019/1/31	0.017744577	0.011820307	0.026700018	-0.012339958
2019/2/1	0.0010363	0.026657969	0.004462073	0.02528978
2019/2/11	-0.00075432	0.017065568	0.00731033	0.021378995
2019/2/12	0.000769235	0.006981199	0.003539595	0.012012061
2019/2/13	0.013897992	0.034115132	0.021205129	0.028540436
2019/2/14	-0.005435798	-0.003500496	-0.005841496	-0.002901217
2019/2/15	-0.019433133	-0.021904115	-0.025323527	0.001586801
2019/2/18	0.018815087	0.056006547	0.031445859	0.078579307
2019/2/19	-0.001490799	0.006409553	0.013222929	0.046917635
2019/2/20	0.001594381	0.005606623	0.01222948	-0.008428256
2019/2/21	-0.004688372	0.007847265	-0.008187992	0.041082368
2019/2/22	0.013383795	0.092365032	0.03073395	0.082345807
2019/2/25	0.064665743	0.095316327	0.087676727	0.094831897
2019/2/26	-0.02345553	-0.019440264	-0.02736564	0.012612539
2019/2/27	0.015821156	-0.00718346	0.002763457	0.038619424
2019/2/28	-0.004248774	-0.035808992	-0.015948153	-0.068881223
2019/3/1	0.031745896	0.033559074	0.040361064	0.027516247
2019/3/4	0.005454831	0.007576415	0.004181448	0.021332927
2019/3/5	-0.004115254	0.00252112	-0.006567632	0.009660578
2019/3/6	0.003848582	0.052560859	0.010108594	0.054950531
2019/3/7	-0.015877521	0.036939266	-0.02268885	-0.009218476
2019/3/8	-0.038276951	-0.090828878	-0.047156958	-0.091781646
2019/3/11	0.003341544	0.01320875	0.008396937	0.011538939
2019/3/12	0.003506955	0.011422366	0.002366822	0.015491167
2019/3/13	0.000627793	-0.018615703	0.008612774	-0.029322543
2019/3/14	-0.000546564	-0.034941709	-0.000565893	-0.032839542
2019/3/15	0.003955061	0.013593787	0.011581684	0.020199434
2019/3/18	0.01721146	0.024286171	0.018889069	0.012323318
2019/3/19	-0.004892017	-0.010497734	-0.003715261	0.003185399
2019/3/20	0.001328469	0.01414606	0.002250015	0.035550546
2019/3/21	-0.007227255	0.015145099	0.005431555	0.011954196
2019/3/22	-0.002268884	-0.011238555	-0.006986365	-0.027115013
2019/3/25	-0.027067409	-0.038999634	-0.031258579	-0.019662544
2019/3/26	-0.001880254	-0.031896037	-0.002487895	-0.043082813
2019/3/27	0.00907534	0.005152199	0.010572449	-0.003178483
2019/3/28	-0.00564256	-0.007432913	-0.014894674	-0.017379194
2019/3/29	0.029308422	0.07554255	0.046768058	0.054593359
2019/4/1	0.01707489	0.020022238	0.021713429	0.030044273
2019/4/2	0.002565711	-0.003069266	0.001770714	0.03856636
2019/4/3	0.006959199	0.048519843	0.012713417	0.015094407
2019/4/4	0.016373146	0.000461058	0.012434128	-0.015988086
2019/4/8	0.007401199	-0.022774877	0.006700875	-0.01813155
2019/4/9	-0.011177357	0.001131129	-0.007237568	0.001940712
2019/4/10	-0.003114302	-0.01432747	-0.001905522	-0.012358618
2019/4/11	-0.007388136	-0.022970905	-0.011066478	-0.004220933
2019/4/12	9.75E-05	0.004451634	-0.001050594	0.030754548
2019/4/15	0.005089184	-0.02099153	0.015615319	-0.018063928
2019/4/16	0.039772709	0.0269609	0.040445746	0.029018293
2019/4/17	-0.005797051	-0.009174989	-0.00404291	-0.016973509
2019/4/18	-0.007945347	-0.007167436	0.005902154	-0.017250328
2019/4/19	0.007454847	0.012937455	0.025638178	0.006716459
2019/4/22	-0.028604366	-0.025172785	-0.033151731	-0.022221936
2019/4/23	0.001680948	0.005981725	-0.000848519	-0.008016085
2019/4/24	0.002521311	0.009139008	-0.007384152	0.007094523
2019/4/25	-0.010461245	-0.031548594	-0.015072491	-0.045627857
2019/4/26	-0.016343366	0.006457738	-0.006924349	-0.035269272
2019/4/29	0.017230526	-0.041835612	0.016533743	-0.054212242
2019/4/30	0.003259592	0.005555969	-0.0076793	0.011226949
2019/5/6	-0.027406373	-0.09976034	-0.06269254	-0.079242709
2019/5/7	-0.001869092	0.014131074	-0.001135418	0.018789454
2019/5/8	-0.016388884	-0.014822717	-0.022868013	-0.007872255
2019/5/9	-0.019577059	-0.014226643	-0.027658538	-0.008882796
2019/5/10	0.021253122	0.044648805	0.047034221	0.042078173
2019/5/13	-0.014817314	-0.023269529	-0.032270849	-0.016262941
2019/5/14	-0.00378364	-0.010979712	-0.003240925	0.000525682
2019/5/15	0.016113084	0.017911012	0.022239685	0.016924791
2019/5/16	0.000324178	-1.42E-05	-0.000785186	0.007491916
2019/5/17	-0.012226038	-0.042861837	-0.024249216	-0.048334821
2019/5/20	0.000876687	0.01034581	-0.003156255	0.004318504
2019/5/21	0.00706578	0.014445578	0.010884701	0.023184143
2019/5/22	-0.002745623	-0.010547623	-0.005195261	-0.020635856
2019/5/23	-0.00580751	-0.002533408	-0.018456377	-0.012937959
2019/5/24	0.005997376	-0.000234628	0.006460897	-0.000229441
2019/5/27	0.002250538	0.028539496	0.00978325	0.026568091
2019/5/28	0.006044738	0.000584216	0.00917805	0.003346162
2019/5/29	-0.008500835	-0.004998225	0.034867835	0.005297525
2019/5/30	-0.000393975	-0.012953978	-0.015736412	-0.021183564
2019/5/31	-0.003477159	-0.005526403	-0.008888084	-0.007152278
2019/6/3	0.002600753	0.000262467	0.004467156	-0.016642274
2019/6/4	-0.000847294	-0.003212666	-0.012058288	-0.011679127
2019/6/5	0.003317482	0.007823751	-0.006025693	0.000620201
2019/6/6	-0.000282178	-0.010137415	-0.003308258	-0.020936115
2019/6/10	0.013291519	-0.012940532	0.01857716	-0.015543046
2019/6/11	0.010421418	0.05146407	0.023543156	0.045633654
2019/6/12	-0.001720943	-0.01239131	-0.008704446	-0.011544937
2019/6/13	-0.001803806	0.006860456	0.000627689	0.008040595
2019/6/14	-0.001217681	-0.020174049	-0.008542385	-0.019106319
2019/6/17	0.003985763	0.007239511	0.004420342	-0.003900817
2019/6/18	0.0044216	-0.001581869	0.007271967	-0.003938887
2019/6/19	0.003061628	0.021386469	0.016312156	0.015448502
2019/6/20	0.024570973	0.058187835	0.042511713	0.058571081
2019/6/21	-0.008507988	0.014907338	-0.001467346	0.029680136
2019/6/24	0.002184195	-0.002609204	0.001975087	-0.016292235
2019/6/25	-0.021400344	0.001967369	-0.018697462	-0.013956573
2019/6/26	-0.004848112	-0.022151589	-0.001206119	-0.015611345
2019/6/27	0.009484544	0.014813313	0.010943505	0.009456303
2019/6/28	-0.003159147	-0.003477483	0.000611126	-0.015739417
2019/7/1	0.012935123	0.022176704	0.030285942	0.024467538
2019/7/2	-0.000412137	-0.009541299	-0.00822762	0.004701435
2019/7/3	-0.00626157	-0.018000908	-0.009383569	-0.015915343
2019/7/4	-0.001310391	0.000971643	-0.009130988	-0.001132921
2019/7/5	-0.004236796	-0.001158093	0.006445392	-0.001750764
2019/7/8	-0.01847722	-0.026301858	-0.029854945	-0.043744972
2019/7/9	-0.006952739	0.007574039	-0.004401529	0.004336187
2019/7/10	-0.006217043	-0.002010515	0.004098306	-0.008773157
2019/7/11	0.001679857	-0.000516866	0.007762125	0.002277829
2019/7/12	0.008019597	0.004222308	0.02216306	0.00730528
2019/7/15	-0.001367201	0.019706459	0.000886679	0.017737779
2019/7/16	-0.001724902	-0.004780207	-0.007539316	-0.001892598
2019/7/17	-0.003944439	-0.003047805	-1.23E-05	-0.002517539
2019/7/18	-0.000857572	-0.014170673	-0.000909879	-0.024789851
2019/7/19	0.01244471	0.01960478	0.009571844	0.014972893
2019/7/22	-0.002790627	-0.023891346	-0.009258851	-0.023843668
2019/7/23	0.001747574	0.005670669	-0.008423096	0.008239866
2019/7/24	0.005796607	0.007376618	0.019210678	0.008332199
2019/7/25	0.014740492	0.004405353	0.005937797	0.00068152
2019/7/26	-0.00076138	-0.004916986	0.003080882	-0.004136158
2019/7/29	-0.001028251	-0.015513025	-0.003498055	-0.01303302
2019/7/30	0.004641549	0.008946321	0.013483839	0.041357556
2019/7/31	-0.007812047	-0.005069289	-0.017677381	-0.01875446
2019/8/1	-0.008971297	-0.013483967	-0.00439097	-0.002230459
2019/8/2	-0.011611318	-0.033977272	-0.01933685	-0.023150459
2019/8/5	-0.018686282	-0.021372037	-0.019327341	-0.025684476
2019/8/6	-0.01058319	-0.006207926	-0.005429739	-0.029549016
2019/8/7	-0.002741432	-0.01616807	-0.009339708	-0.013273987
2019/8/8	0.016905137	0.013550383	0.010065379	0.006527415
2019/8/9	-0.001163569	-0.013177296	-0.007607238	-0.016695794
2019/8/12	0.011182118	0.022148858	0.019176447	0.02033621
2019/8/13	-0.010974635	-0.012674478	-0.020286383	-0.011503924
2019/8/14	-0.002605376	0.001565454	-3.87E-05	-7.68E-05
2019/8/15	-0.000924533	-0.000841496	0.008585215	-0.006268669
2019/8/16	-0.002660812	0.002360301	0.004377735	0.005135166
2019/8/19	0.004700953	0.066063298	0.025303998	0.043380106
2019/8/20	-0.001771589	-0.007461946	-0.007627307	-0.00739668
2019/8/21	-0.003291157	-0.003103583	0.004452866	-0.004678808
2019/8/22	-0.001512341	-0.001436752	0.004329675	0.000521514
2019/8/23	0.010734539	-0.004238569	0.015350296	0.003258378
2019/8/26	-0.016671963	-0.016024535	-0.02441676	-0.021154579
2019/8/27	0.004488347	0.018908156	0.005397404	0.018194088
2019/8/28	-0.008538868	-0.013594738	-0.013157067	-0.00078214
2019/8/29	-0.006264907	-0.005854868	-0.007205518	-0.005298062
2019/8/30	0.002073235	-0.004327867	0.003659931	-0.006057442
2019/9/2	0.005693421	0.021860651	0.007124776	0.0260191
2019/9/3	-0.000586251	0.002014663	-0.000104841	0.004899706
2019/9/4	0.015580919	0.017155076	0.010347049	0.015974796
2019/9/5	0.012306999	0.028015921	0.012977636	0.034896235
2019/9/6	0.006485614	0.009122768	0.011240674	-0.001505369
2019/9/9	-0.003163373	0.013203422	-0.003669163	0.012551493
2019/9/10	-0.003875455	0.002778849	-0.009022962	0.005163198
2019/9/11	0.00739523	0.008600558	0.003984387	0.017157527
2019/9/12	0.003947707	0.01419737	0.01887746	0.002736543
2019/9/16	-0.005347586	-0.015050226	-0.014176442	-0.009488647
2019/9/17	-0.012702088	-0.0287332	-0.019021052	-0.026332248
2019/9/18	0.000686264	-0.00666104	0.001180841	-0.002399824
2019/9/19	0.001673456	0.007538747	0	0.010521734
2019/9/20	0.004919031	-0.005705541	0.001580557	-0.001842386
2019/9/23	-0.009172759	-0.01499129	-0.014563233	-0.011511556
2019/9/24	-0.001702769	0.001261282	-0.007812096	-0.000301434
2019/9/25	0.004710338	-0.007441452	-0.002891809	-0.013615998
2019/9/26	0.014038196	-0.012960154	-0.000971457	-0.01359523
2019/9/27	0.000724102	0.006947631	-0.001533342	0.005434345
2019/9/30	-0.009901465	-0.02343336	-0.014907401	-0.01866992
2019/10/8	0.013515677	-0.006447494	0.010912234	-0.003258537
2019/10/9	0.011245576	0.002502104	0.006949316	0.008061571
2019/10/10	-0.0005955	0.007805233	0.002404407	0.006735379
2019/10/11	0.019821003	0.018487688	0.013885234	0.009815003
2019/10/14	0.019535869	0.014322922	0.014505006	0.036356323
2019/10/15	0.001795952	-0.012838793	-0.003528212	-0.01761049
2019/10/16	-0.003921132	-0.004445216	0.001108796	0.000220608
2019/10/17	-0.001965608	-0.005060991	0.003877289	-0.015649972
2019/10/18	-0.015554679	-0.022643006	-0.020438656	-0.02349254
2019/10/21	0.011947181	-0.009517639	0.011373674	-0.006285836
2019/10/22	-0.003721814	0.006179687	-0.001910854	0.007560691
2019/10/23	-0.000168284	-0.007956446	-0.00702812	-0.009548849
2019/10/24	0.011027315	0.004178957	0.001377871	0.002755102
2019/10/25	-0.002632828	0.011558196	-0.009638861	0.008764674
2019/10/28	-0.006247636	0.014853701	0.008114741	0.014788283
2019/10/29	-0.002629523	-0.021653172	-0.011372403	-0.022518018
2019/10/30	-0.00327311	-0.008636557	0.003105986	-0.0144883
2019/10/31	-0.005256658	-0.000860598	-0.001893672	-0.010186782
2019/11/1	0.020815743	0.013469129	0.015357591	0.014196768
2019/11/4	0.005560039	0.001344058	0.012981429	-0.003712336
2019/11/5	0.011384251	0.013537441	0.008100387	0.011544781
2019/11/6	0.003196008	-0.011023955	-0.004724746	-0.015011083
2019/11/7	-0.0025826	0.00507826	-0.000519533	-1.69E-06
2019/11/8	-0.01259211	-0.013604499	-0.004794874	0.003404094
2019/11/11	-0.015277657	-0.019185792	-0.011117496	-0.026004957
2019/11/12	0.001907677	0.002866742	0.003714059	0.001920694
2019/11/13	-0.004334671	-0.010361883	-0.014700103	-0.008073068
2019/11/14	-0.005276284	0.000730151	-0.005927555	0.000187519
2019/11/15	5.25E-05	-0.010890572	-0.004318069	-0.013597328
2019/11/18	0.011852105	0.013106962	0.013644618	0.011320417
2019/11/19	-0.000462152	0.008325766	-0.001421137	0.014311922
2019/11/20	-0.018102044	-0.016339614	-0.015613856	-0.014945512
2019/11/21	-0.002611885	0.000469732	-0.010602327	0.003837162
2019/11/22	-0.003708218	-0.003189702	-0.008967584	-0.006288267
2019/11/25	0.011874627	0.005330057	0.011492343	0.002229951
2019/11/26	-0.006111376	0.000644141	-0.002167379	0.00020026
2019/11/27	0.000861555	-0.008598252	-0.003061244	-0.00306052
2019/11/28	-0.003913893	-0.000516777	-0.006467972	-0.008979071
2019/11/29	-0.00611906	0.004317942	-0.006908249	0.011628578
2019/12/2	0.000782726	0.007150528	0.000210044	-0.000454749
2019/12/3	0.0036588	0.006650248	0.005101863	0.002162129
2019/12/4	-0.005378863	-0.002992231	-0.004498233	-0.00181016
2019/12/5	0.005002661	0.015646067	0.012420037	0.012616607
2019/12/6	0.001044825	0.004272931	0.001122267	-0.001296205
2019/12/9	-0.001700483	-0.001598425	-0.003548072	-0.000806457
2019/12/10	-0.003709823	-0.002015942	0.000592941	-0.003839579
2019/12/11	0.010910585	0.001258653	0.007350042	0.000266465
2019/12/12	-0.00256273	-0.005733961	0.001386347	-0.010515062
2019/12/13	0.019416575	0.036904036	0.033413903	0.041660922
2019/12/16	-0.002487157	0.016435037	-0.003798636	0.015421339
2019/12/17	0.013900948	0.027583506	0.010685721	0.034747894
2019/12/18	0.001004704	0.003031609	0.000420121	-0.005642883
2019/12/19	0.001581169	-0.004876249	-0.00257705	-0.001214949
2019/12/20	0.000102302	0.003857912	-0.003262781	-0.001567007
2019/12/23	-0.011226306	-0.025706358	-0.017819705	-0.030426807
2019/12/24	0.005910293	0.010278666	0.001975615	0.009707557
2019/12/25	-0.00457075	0.001302599	-0.002637835	-0.0007458
2019/12/26	0.007406641	0.025832672	0.007386064	0.016105849
2019/12/27	0.001200591	-0.02185482	-0.002406982	0.004849194
2019/12/30	-0.000849049	0.055848348	0.024349924	0.019575379
2019/12/31	-0.000550804	-0.003875581	-0.003858996	-0.000743548
