# Supplementary material for: A comparative study of dynamic risk spillovers among financial sectors in China before and after the epidemic
Source: PLoS One. 2024 Dec 10;19(12):e0314071. doi: 10.1371/journal.pone.0314071 (PMC11630610; doi:10.1371/journal.pone.0314071)
Supplement: S2 Dataset — (CSV) [file pone.0314071.s002.csv]

t	ryh	rzq	rbx	rdy
2020/1/2	0.015966778	0.006514022	0.014431573	0.012107128
2020/1/3	0.002516174	-0.001274167	0.006034841	0.003012961
2020/1/6	-0.006899645	0.000555282	-0.012665302	-0.007378667
2020/1/7	0.004673291	0.006739705	0.008861895	0.010311234
2020/1/8	-0.016205313	-0.03286627	-0.017761847	-0.034569824
2020/1/9	0.005201209	0.016134977	0.007425523	0.009836808
2020/1/10	-0.000142858	0.0014135	-0.002172718	-0.005218698
2020/1/13	0.002720995	0.013159998	0.011242069	0.00675647
2020/1/14	-0.002538782	-0.012816475	-0.000753659	0.001013826
2020/1/15	-0.010913886	-0.00484565	-0.008409705	-0.010061468
2020/1/16	-0.006715443	-0.00562739	-0.012698988	-0.010251117
2020/1/17	2.82E-05	0.003977067	0.000277337	-0.003629998
2020/1/20	0.005076825	0.015424209	0.013324623	0.015480048
2020/1/21	-0.01424494	-0.019144213	-0.0217368	-0.022369237
2020/1/22	-0.000554087	0.007566531	-0.002319115	-0.003482988
2020/1/23	-0.024472401	-0.044254086	-0.02869191	-0.047853431
2020/2/3	-0.068564682	-0.1052435	-0.086516401	-0.105125069
2020/2/4	0.020741137	-0.001378401	0.029454976	-0.015091369
2020/2/5	-0.000558914	0.014445096	-0.00143224	0.016390969
2020/2/6	0.006777662	0.026942124	0.010041618	0.016404741
2020/2/7	-0.004185455	0.002884611	-0.00532844	0.012717573
2020/2/10	-0.004249847	0.010305004	-0.003554455	0.013694869
2020/2/11	0.010353786	-0.002460718	0.007716329	-0.00182056
2020/2/12	0.001828723	0.015589521	0.003684959	0.007256978
2020/2/13	-0.008104624	-0.017661213	-0.009565594	-0.021346892
2020/2/14	0.00888074	0.018284754	0.007611908	0.025545817
2020/2/17	0.017645719	0.048941207	0.022825273	0.034446795
2020/2/18	-0.010127776	-0.006046312	-0.01065124	-0.007088477
2020/2/19	-0.000235614	0.002690293	0.003020491	0.013880137
2020/2/20	0.012578802	0.061566189	0.022758889	0.044725296
2020/2/21	-0.00326777	0.000758834	-0.004606626	-0.009543066
2020/2/24	-0.011836696	-0.00016167	-0.018014376	-0.006118473
2020/2/25	-0.009947525	0.010749932	-0.011158958	-0.003221612
2020/2/26	0.003593349	-0.020535981	-0.000328377	-0.010229122
2020/2/27	0.004746784	0.001054442	-0.002229515	-2.23E-05
2020/2/28	-0.026917429	-0.065548587	-0.034622645	-0.058715827
2020/3/2	0.018362694	0.047482861	0.023892252	0.038921487
2020/3/3	0.002030474	0.009750718	-0.002720109	0.006541694
2020/3/4	0.001943406	0.028915604	0.008795316	0.01344782
2020/3/5	0.025850347	0.02714649	0.027739289	0.036421628
2020/3/6	-0.015624094	-0.035378005	-0.020602672	-0.020977096
2020/3/9	-0.025705289	-0.030575342	-0.039627948	-0.036183551
2020/3/10	0.010971653	0.032580839	0.016955221	0.02400167
2020/3/11	-0.008817465	-0.030092466	-0.015276604	-0.021352093
2020/3/12	-0.005414514	-0.012362302	-0.016135383	-0.006321349
2020/3/13	-0.009807491	-0.006420734	-0.020016685	-0.007451395
2020/3/16	-0.029657988	-0.061100372	-0.037729522	-0.044827867
2020/3/17	-0.002137945	0.004792605	-0.004850731	-0.002920926
2020/3/18	-0.023449323	-0.032024401	-0.020477137	-0.0324113
2020/3/19	-0.028639572	0.012784635	-0.028175299	-0.000308331
2020/3/20	0.022058809	0.00849336	0.016890694	0.011121903
2020/3/23	-0.02296966	-0.03986307	-0.032038407	-0.037738798
2020/3/24	0.025571635	0.021319233	0.034852008	0.020896524
2020/3/25	0.016823432	0.016667286	0.030306903	0.017150982
2020/3/26	0.006083551	-0.015069921	-0.008210934	-0.014959238
2020/3/27	0.003257883	0.004734671	-3.05E-05	0.00239407
2020/3/30	-0.003513251	-0.010883653	-0.005992994	-0.01822667
2020/3/31	-0.011117037	-0.00457243	-0.005179563	0.001529855
2020/4/1	-0.000576939	-0.003317749	-0.003784817	-0.00727989
2020/4/2	0.006495843	0.019139272	0.010463443	0.026816422
2020/4/3	-0.006619885	-0.015578845	-0.01164203	-0.017594415
2020/4/7	0.011579616	0.023292135	0.014684401	0.020180094
2020/4/8	-0.005764482	-0.003842209	-0.011003342	-0.004174007
2020/4/9	-0.0001833	0.009460123	0.002542488	0.008419926
2020/4/10	-0.000294721	-0.015427272	0.00782354	-0.018759572
2020/4/13	-0.007273823	-0.007108616	-0.007946912	-0.010868171
2020/4/14	0.011615585	0.025471325	0.015016163	0.013809025
2020/4/15	-0.005396272	-0.012941652	-0.006467615	-0.011249655
2020/4/16	-0.002674692	0.011004123	-0.00368176	-0.001386326
2020/4/17	0.00795834	-0.004039344	0.030084655	0.000619203
2020/4/20	-0.0031843	0.00388695	0.005973979	0.00287417
2020/4/21	-0.003824969	-0.017188556	-0.013863438	-0.013861717
2020/4/22	-0.000751274	0.002168313	0.0017697	0.004538452
2020/4/23	-0.003531838	-0.009496425	0.002115526	-0.005498418
2020/4/24	-0.003236103	-0.017185506	-0.016797403	-0.007217327
2020/4/27	0.018216278	-0.002820754	0.012977222	0.008696396
2020/4/28	0.002316432	0.01230931	0.011476396	-0.010224277
2020/4/29	0.023533535	0.002700677	0.022381293	-0.003404784
2020/4/30	0.002578037	0.022575278	0.00475764	0.017585516
2020/5/6	-0.010682939	0.002591614	-0.008158773	0.006084252
2020/5/7	-0.005446711	-0.006813861	-0.00575296	-0.004177595
2020/5/8	0.009750223	0.018242398	-0.002394637	0.010815177
2020/5/11	-0.000437505	-0.007512084	0.008298035	-0.003520668
2020/5/12	-0.007594438	-0.00351299	-0.008689541	-0.007855721
2020/5/13	-0.000712795	0.002223088	-0.00273012	-0.000231641
2020/5/14	-0.010621073	-0.014243523	-0.01691344	-0.009024599
2020/5/15	-0.000822742	0.001125603	-0.002579137	0.002372504
2020/5/18	0.001078756	-0.005174163	-0.00188357	-0.006026348
2020/5/19	0.00653411	0.005975383	0.009710364	0.003433919
2020/5/20	0.004805254	-0.00576338	0.002038848	0.003779534
2020/5/21	-0.002917363	-0.009670555	-0.008290378	-0.003801331
2020/5/22	-0.018018903	-0.026152368	-0.02806295	-0.020384623
2020/5/25	-0.000150631	-0.002595975	-0.009371269	-0.009842625
2020/5/26	0.002506426	0.011709018	0.007215658	0.012082924
2020/5/27	0.004839457	-0.011606224	2.58E-05	-0.005164875
2020/5/28	0.012914341	0.013737602	0.017024599	0.023017868
2020/5/29	-0.006271723	-0.007720586	-0.00900726	-0.006402949
2020/6/1	0.01376888	0.043471448	0.018280305	0.027036758
2020/6/2	0.005747629	-0.003373676	0.021046512	-0.00177431
2020/6/3	0.001078767	-0.010586585	0.005388578	-0.009205651
2020/6/4	-0.003246433	-0.003919012	-0.004014182	-0.006404459
2020/6/5	0.00151521	0.009853412	0.002650189	0.002050659
2020/6/8	0.000607759	-0.004702236	0.020813459	-0.004111472
2020/6/9	0.001622745	0.010881684	0.001077491	0.002641503
2020/6/10	-0.006982747	-0.008930326	-0.011756912	0.003703339
2020/6/11	-0.012170726	-0.005709242	-0.027026815	-0.000982147
2020/6/12	0.001119762	-0.003757798	-0.003309231	0.001324393
2020/6/15	-0.012351104	-0.000998759	-0.016331803	-0.00624965
2020/6/16	0.007965938	0.010945983	0.013677512	0.008514564
2020/6/17	-0.000771077	-0.00342282	-0.003735923	-0.003626721
2020/6/18	-0.003361798	0.010990515	0.004286355	0.007660588
2020/6/19	0.001629782	0.0342168	0.006258576	0.016261214
2020/6/22	-0.005467958	0.025390931	-0.005523471	0.012934735
2020/6/23	-0.004843782	0.010009936	-0.011796669	0.003160884
2020/6/24	0.009179145	-0.001347207	0.008020396	0.006427312
2020/6/29	-0.002066729	-0.031578562	-0.017539558	-0.028356145
2020/6/30	-0.003124324	0.033957835	0.0049818	0.02191748
2020/7/1	0.018018506	0.019460773	0.029977445	0.006286381
2020/7/2	0.022767882	0.068791374	0.042124347	0.046064479
2020/7/3	0.025968686	0.074200188	0.041374419	0.036696174
2020/7/6	0.086484566	0.091808718	0.087704784	0.06413959
2020/7/7	-0.005123399	-0.024706029	-0.004159707	-0.026411314
2020/7/8	0.002835561	0.063437076	0.034352363	0.031188666
2020/7/9	-0.011960503	0.005217378	0.008978353	0.01646857
2020/7/10	-0.04422541	-0.02594565	-0.053821078	-0.01437052
2020/7/13	-0.004829387	0.018045854	0.003615468	0.016551687
2020/7/14	-0.01981173	0.0027019	-0.01369728	-0.005479405
2020/7/15	-0.026493813	-0.02983909	-0.010709578	0.024100589
2020/7/16	-0.005533088	-0.057842869	-0.034165684	-0.075346974
2020/7/17	0.000512031	-0.029481499	-0.012560794	-0.03010728
2020/7/20	0.026026137	0.049494483	0.0607358	0.04695711
2020/7/21	-0.009272917	-0.015165172	-0.011579877	-0.018929702
2020/7/22	-0.002994196	0.010620873	-0.01102488	0.007252358
2020/7/23	-0.017589193	0.00458599	-0.017738348	-0.007733462
2020/7/24	-0.025787356	-0.068742762	-0.038275632	-0.053489794
2020/7/27	-0.007712522	0.000691941	-0.003487161	-0.009753304
2020/7/28	0.004608201	-0.000971085	-0.000682292	0.004119476
2020/7/29	0.013106405	0.041870726	0.023251614	0.02357201
2020/7/30	-0.01028943	-0.011406046	-0.016032826	-0.011369099
2020/7/31	-3.38E-06	0.016149746	0.002204397	0.011897233
2020/8/3	0.007724491	0.02265759	0.015638067	0.04090194
2020/8/4	0.025206289	-0.005904655	0.037264978	0.001946825
2020/8/5	-0.012915535	-0.006087355	-0.018772338	0.003015517
2020/8/6	0.008012632	0.034820006	0.008099738	0.016487772
2020/8/7	-0.008853093	-0.033028854	-0.020480978	-0.020642516
2020/8/10	0.009833956	0.010482156	0.024410411	4.18E-05
2020/8/11	0.002545424	-0.036395037	-0.006248872	-0.026100798
2020/8/12	0.005921845	-0.005416192	0.00632739	-0.010190341
2020/8/13	-0.005250487	0.005502614	-0.008617023	0.00175752
2020/8/14	0.015127879	0.014062304	0.039032523	0.010177675
2020/8/17	0.027654126	0.046929524	0.05255216	0.042469918
2020/8/18	-0.009335944	-0.003634794	-0.003418312	-0.002282369
2020/8/19	-0.008489501	-0.018936001	-0.034620537	-0.021410904
2020/8/20	-0.014773004	-0.018771766	-0.013887275	-0.010219994
2020/8/21	0.002170496	0.014845148	0.008572684	0.00390606
2020/8/24	-0.006236037	-0.007752545	-0.015927921	0.000855431
2020/8/25	0.001939039	-0.004669975	0.000264077	-0.003673717
2020/8/26	-0.008089791	-0.026402125	-0.020288668	-0.027008436
2020/8/27	-0.000982659	0.00567959	0.002578216	0.004659039
2020/8/28	0.022148876	0.028301518	0.022646909	0.013420546
2020/8/31	-0.007273695	-0.006016384	-0.02066352	-0.007601242
2020/9/1	-0.002193113	0.007462486	-0.002052749	0.006010196
2020/9/2	-0.006152427	-0.001037209	-0.00495867	-0.00431144
2020/9/3	-0.004516227	-0.007956178	-0.009265911	-0.009757947
2020/9/4	-0.004024322	-0.010483423	-0.009610042	0.002310996
2020/9/7	-0.003788391	-0.032854245	-0.01082467	-0.016413661
2020/9/8	0.015740091	0.02062897	0.034702643	0.00892132
2020/9/9	-0.005480732	-0.022506511	-0.010892153	-0.020787554
2020/9/10	-0.00251533	-0.021261589	0.008565914	-0.03241822
2020/9/11	-0.007732492	0.002188308	0.001693135	0.002203412
2020/9/14	0.003980426	0.00150872	-0.002092959	0.003881419
2020/9/15	0.002680314	0.001922008	0.009577772	-0.003131489
2020/9/16	0.003410889	-0.003735	-0.00492884	-0.003768195
2020/9/17	-0.002736615	-0.00864836	-0.003319699	0.001292027
2020/9/18	0.020394858	0.049321115	0.060646837	0.03267223
2020/9/21	-0.007514211	-0.002698267	-0.017524497	-0.005683393
2020/9/22	-0.011281881	0.000986958	-0.01980296	-0.008757019
2020/9/23	-0.004843378	-0.008786647	-0.006625063	-0.008443973
2020/9/24	-0.012564384	-0.011538188	-0.009027171	-0.019177742
2020/9/25	-0.001119224	0.016751987	0.002504035	0.002909297
2020/9/28	0.00432527	-0.001938365	0.00224914	-0.00714819
2020/9/29	-0.011816154	0.002079784	-0.006909427	0.004194269
2020/9/30	-0.001929813	-0.01168529	-0.01218354	-0.009852941
2020/10/9	0.002419225	0.015257634	0.016616055	0.020794865
2020/10/12	0.026219158	0.037714234	0.039044973	0.031711972
2020/10/13	0.000287243	-0.013006024	-0.002126868	-0.008147173
2020/10/14	-2.45E-05	-0.011432464	-0.003547935	-0.012168373
2020/10/15	0.014319427	-0.002045001	0.011223045	-0.003827594
2020/10/16	0.016446149	0.003680133	0.015333613	0.001333396
2020/10/19	0.004094836	-0.010714235	0.003116193	-0.003443828
2020/10/20	-0.005009897	0.002447111	-0.004659694	-0.001079777
2020/10/21	0.018081774	-0.006231963	0.021371369	-0.007947427
2020/10/22	-0.002764819	0.006447281	-0.01137893	0.004939873
2020/10/23	0.006670801	-0.016782305	0.001391889	-0.007690098
2020/10/26	-0.019068189	-0.033312857	-0.013612626	-0.01617293
2020/10/27	-0.003740351	-0.000486781	0.000154396	-0.005899221
2020/10/28	-0.010334667	0.006005888	-0.011099809	-0.002971252
2020/10/29	-9.13E-05	0.007937261	-0.007860807	0.000912401
2020/10/30	-0.008270505	-0.033565075	-0.026240077	-0.018626347
2020/11/2	-0.000702812	-0.005674398	-0.015221828	-0.010739573
2020/11/3	0.010609006	0.026563722	0.021066267	0.022152157
2020/11/4	0.015092057	-0.006501081	-0.008368214	-0.014314288
2020/11/5	-0.004254247	0.015081538	0.004286213	0.013420127
2020/11/6	-0.003227601	0.00429627	-0.010218488	-0.003933854
2020/11/9	0.008763254	0.037696497	0.025440828	0.023792249
2020/11/10	0.006891984	-0.016684489	0.004124508	-0.014621369
2020/11/11	0.006990662	-0.021469845	0.005710294	-0.012022721
2020/11/12	-0.011065869	-0.005353236	-0.01603892	-0.00226574
2020/11/13	-0.018736178	-0.011474517	-0.025670228	-0.009977316
2020/11/16	0.004530902	0.007773247	0.020526921	0.010039036
2020/11/17	0.012386982	0.001362851	0.007814119	0.003308054
2020/11/18	0.022053317	0.005320953	0.018543864	0.005817363
2020/11/19	0.007527671	0.002091431	0.008628393	0.006220661
2020/11/20	-0.005977686	1.12E-05	-0.00938616	-0.002416983
2020/11/23	0.02045616	0.019077917	0.012401819	0.014583927
2020/11/24	-0.005334962	-0.009061993	-0.013151914	-0.0059149
2020/11/25	-0.008144598	-0.01541553	0.021059336	-0.009970263
2020/11/26	0.013754734	0.004102777	0.021463	0.000887996
2020/11/27	0.023183379	0.021426466	0.014408832	0.014556122
2020/11/30	-0.009005859	0.005645013	-0.006164925	-0.003380916
2020/12/1	0.027215031	0.036035504	0.028914531	0.028315796
2020/12/2	-0.005241377	-0.001187505	-0.003661583	-0.000899412
2020/12/3	-0.001802639	0.002027365	-0.004849302	0.002430762
2020/12/4	-0.013023723	-0.016964716	-0.00603887	-0.011308779
2020/12/7	-0.022338668	-0.017844059	-0.018787181	-0.018819057
2020/12/8	-0.006422851	0.001227054	-0.009531603	-0.0047611
2020/12/9	-0.000548471	-0.034276959	-0.005107601	-0.022806567
2020/12/10	-0.006126306	-0.002563873	-0.006873761	-0.009257776
2020/12/11	-0.011465188	-0.013318191	-0.018550772	-0.019222974
2020/12/14	0.010252203	-0.001564454	0.013207597	0.001469534
2020/12/15	-0.008273689	0.002089197	-0.012093797	-0.00594318
2020/12/16	0.001910079	-0.010547533	0.008245192	-0.008502974
2020/12/17	0.005723721	0.027060943	0.015630069	0.019570605
2020/12/18	-0.013016062	-0.010986147	-0.016482816	-0.005251804
2020/12/21	-0.003208847	0.008470224	0.000268085	0.006830284
2020/12/22	-0.016639314	-0.043674561	-0.036293039	-0.030861778
2020/12/23	0.002004529	0.008609348	0.007000138	0.006945227
2020/12/24	0.00554314	-0.008820834	-0.002784951	-0.012622037
2020/12/25	0.00147018	0.010891903	-0.008955862	0.010804568
2020/12/28	0.006875912	-0.003726351	0.010866379	-0.016037631
2020/12/29	0.002924661	0.004620935	0.003501504	0.002971367
2020/12/30	0.002702932	0.020346231	-2.09E-05	0.008865564
2020/12/31	0.009824742	0.044107368	0.027567611	0.022710334
2021/1/4	-0.019366278	0.006835964	-0.013925377	0.007145325
2021/1/5	-0.012101386	-0.000584112	-0.013171001	-0.006335391
2021/1/6	0.023499947	-0.000400422	0.019794207	-0.011906356
2021/1/7	0.009574445	0.010455627	0.01506289	-0.018543788
2021/1/8	0.004321208	-0.008249887	-0.001910336	0.004205345
2021/1/11	0.009959592	-0.024734196	-0.006418632	-0.022130306
2021/1/12	0.013616356	0.067101632	0.037571746	0.02492204
2021/1/13	-0.000686541	-0.022837613	-0.011124049	-0.02460892
2021/1/14	-0.00082834	-0.028447509	-0.004148537	0.002568059
2021/1/15	0.027365881	-0.001603185	0.024791871	0.002193879
2021/1/18	0.023079923	0.009937471	0.002301969	0.006470357
2021/1/19	-0.000108928	-0.000983906	0.004745804	-0.000396334
2021/1/20	-0.011149123	0.001858877	-0.025278066	-0.006138419
2021/1/21	0.00327354	0.015354175	-0.002393272	0.003446627
2021/1/22	-0.017565169	-0.02139734	-0.02806435	-0.019459735
2021/1/25	0.001915172	-0.005599143	0.011515014	-0.000308238
2021/1/26	-0.003663919	-0.039017551	-0.024601061	-0.004121771
2021/1/27	0.01411725	0.00140746	0.007090263	-0.000922741
2021/1/28	-0.00977426	-0.005128595	-0.022954317	0.001312794
2021/1/29	0.00278818	-0.008495391	-0.028998494	-0.009765151
2021/2/1	0.023859536	-0.006888025	0.009644674	-0.012820523
2021/2/2	-0.012965217	0.002185768	-0.000439681	-0.004856926
2021/2/3	0.018155076	-0.012543249	-0.006575547	-0.015275616
2021/2/4	0.003457112	-0.023841938	0.012743269	-0.020562009
2021/2/5	0.029414796	-0.008506184	0.015039651	0.001405678
2021/2/8	0.00447935	0.000929935	-0.009044705	2.93E-05
2021/2/9	-0.001623459	0.02996657	0.00099497	0.011107638
2021/2/10	-0.005171783	-0.000726599	0.009833045	0.006607168
2021/2/18	0.016654915	0.003954748	0.03634693	0.02028661
2021/2/19	-0.004890805	0.01957684	0.019595345	0.036084653
2021/2/22	-0.01685753	-0.028349855	-0.006893043	0.017195137
2021/2/23	0.008548311	-0.006061591	0.024186276	-0.007919438
2021/2/24	-0.016153401	-0.004871104	-0.020371612	0.004959832
2021/2/25	0.014914	0.000214352	0.037142082	0.001163453
2021/2/26	-0.035218291	-0.017089096	-0.040118812	-0.011389312
2021/3/1	8.85E-05	-0.00694021	-0.006691253	0.004456714
2021/3/2	-0.007336188	-0.01114877	-0.006901294	-0.010000115
2021/3/3	0.04428654	0.017252875	0.038599289	0.015209743
2021/3/4	-0.007785474	-0.022557993	-0.00368476	-0.005064319
2021/3/5	-0.008037808	0.021065808	-0.02588949	0.016403901
2021/3/8	-0.016719712	-0.020037212	-0.005017211	-0.007425409
2021/3/9	-0.019122543	-0.0261776	-0.01483016	-0.022760196
2021/3/10	-0.004529891	-0.005444046	-0.013468975	-0.013571029
2021/3/11	0.030732411	0.015816271	0.028054628	0.015274227
2021/3/12	0.01025324	0.000239061	-0.001938129	0.003328621
2021/3/15	0.008581134	-0.021207869	-0.003016982	-0.003442077
2021/3/16	0.01153708	0.002130883	0.018180504	0.009398322
2021/3/17	-0.015773943	0.003584004	-0.027835453	-0.003148026
2021/3/18	0.00285342	0.001008882	-0.008977135	-0.005542454
2021/3/19	-0.030168725	-0.0091812	-0.032271561	-0.008163173
2021/3/22	0.020358968	0.017342435	0.00604783	0.016491406
2021/3/23	-0.004619801	0.006008298	0.001852242	-0.00105418
2021/3/24	-0.016034702	0.005121393	-0.018057505	0.006534226
2021/3/25	-0.006480055	-0.008840768	-0.001264101	-0.007466413
2021/3/26	0.009810323	0.004826209	0.016529302	0.00396464
2021/3/29	0.0046899	-0.001673304	-0.005247669	0.002206633
2021/3/30	0.007409049	-0.001663495	-0.000483442	0.00328328
2021/3/31	0.00321996	-0.016173476	-0.008464068	0.004242332
2021/4/1	-0.003283716	0.008920142	0.006417454	-0.003975755
2021/4/2	-0.012300364	0.001434584	-0.00462239	-0.01926382
2021/4/6	0.002577182	-0.00107892	-0.002599614	0.003876691
2021/4/7	-0.002930854	-0.002224978	-0.017783065	0.002474976
2021/4/8	-0.002508763	0.003925335	0.005684154	-0.009188806
2021/4/9	-0.00513408	-0.010591686	-0.015824297	-0.00408525
2021/4/12	-0.003020222	-0.020269915	-0.005637822	-0.013575173
2021/4/13	-0.004239704	-0.00221226	-0.007162501	-0.008741413
2021/4/14	-0.012422591	0.011828907	0.00133241	0.004047651
2021/4/15	-0.009394885	-0.009289805	-0.015550808	-0.011047292
2021/4/16	0.002222617	0.007137677	0.011990783	0.013241749
2021/4/19	0.015171109	0.025828385	0.011649944	0.018811113
2021/4/20	0.003497211	-0.010297443	-0.006834891	-0.014095436
2021/4/21	0.017274082	-0.003122843	-0.000765291	-0.002603452
2021/4/22	-0.009718674	0.003429482	-0.00413021	-0.002957502
2021/4/23	0.004634489	-0.000638937	0.002334817	-0.011933541
2021/4/26	-0.009348859	-0.019881884	-0.023332407	-0.012258881
2021/4/27	-0.000196263	-0.007447142	0.011382325	-0.00381076
2021/4/28	-0.001233928	0.003920263	0.002586927	-0.001680813
2021/4/29	0.018697618	0.024086024	0.01577698	0.004483278
2021/4/30	-0.016526809	-0.010762459	-0.0150121	-0.011400496
2021/5/6	0.009917591	-0.008962505	-0.005031934	0.003642967
2021/5/7	0.010892412	-0.016698037	-0.005166424	0.002987542
2021/5/10	-0.006593486	-0.005819532	0.001525512	-0.001003015
2021/5/11	0.003263079	0.013579181	0.00248758	0.006029594
2021/5/12	0.004573849	-0.001354916	-0.002737133	0.002147483
2021/5/13	-0.00495234	-0.00510727	-0.008059912	-0.005246475
2021/5/14	0.012757292	0.071500937	0.043303474	0.03204539
2021/5/17	0.00246986	-0.01604266	-0.007373617	-0.013846561
2021/5/18	-0.001923844	0.001450925	0.010107838	0.005067571
2021/5/19	-0.015189518	-0.001087997	-0.013786344	-2.82E-05
2021/5/20	0.009800443	0.013558814	0.012124829	0.004194211
2021/5/21	-0.013233825	-0.018211764	-0.017570102	-0.009325108
2021/5/24	0.001049912	0.018865782	0.001833206	0.007397826
2021/5/25	0.035753893	0.04257709	0.041922971	0.024750529
2021/5/26	0.008106347	-0.001538007	0.003005114	0.002867381
2021/5/27	-0.008153725	0.001396136	-0.003521063	-0.005083059
2021/5/28	0.002275652	0.014880808	0.00280253	0.009466176
2021/5/31	-0.005168586	0.000582269	-0.012906332	-0.008796097
2021/6/1	-0.008343231	-0.015675921	-0.016888763	-0.002625809
2021/6/2	0.000540599	-0.018488212	-0.000565416	-0.002845169
2021/6/3	-0.007134747	-0.00211038	-0.008219194	0.00095778
2021/6/4	0.01001893	0.007816204	0.012362541	0.006271868
2021/6/7	-0.00573966	0.006090226	-0.004809985	0.000687426
2021/6/8	-0.000565485	0.001867392	0.002221858	0.008026371
2021/6/9	-0.003753748	-0.011208951	-0.000503539	0.001786287
2021/6/10	-0.0027586	0.004113381	-0.012835721	-0.002629353
2021/6/11	-0.009622682	-0.016251888	-0.013276814	-0.006230968
2021/6/15	-0.014925671	-0.016186544	-0.020116378	-0.010932496
2021/6/16	0.005730642	-0.007893504	0.001636193	-0.001807097
2021/6/17	-0.00667572	0.003445556	-0.012678027	-0.003624021
2021/6/18	-0.0112348	0.009110019	-0.006911038	0.005124482
2021/6/21	-0.010801473	-0.0012066	-0.006080128	-0.004292104
2021/6/22	0.012837967	-0.00202247	0.010567272	0.005228751
2021/6/23	-0.0033534	0.004372763	0.006598512	-0.001955181
2021/6/24	0.004250032	0.003974295	0.0001524	-0.00095982
2021/6/25	0.011500277	0.030716012	0.010487318	0.018145849
2021/6/28	-0.01783105	-0.010382079	-0.012331531	-0.016069532
2021/6/29	-0.010957682	-0.014000434	-0.014745969	-0.009482902
2021/6/30	0.009008092	0.011129372	-0.006561725	0.006253583
2021/7/1	0.017232494	-0.027304743	0.001548924	-0.015486561
2021/7/2	-0.023253512	-0.028936268	-0.030879014	-0.008690666
2021/7/5	0.000752258	-3.82E-05	0.003114669	0.00842375
2021/7/6	0.005283173	0.006153397	0.017595988	0.009267687
2021/7/7	-0.002997984	0.001971216	-0.007661076	0.003612456
2021/7/8	-0.026222598	-0.00230013	-0.022128042	-0.004866879
2021/7/9	-0.01130792	0.003309505	-0.005989723	0.009590776
2021/7/12	-0.004138949	0.021656182	-0.009790517	0.004175176
2021/7/13	-0.002442969	-0.005978369	0.011074233	-0.004249815
2021/7/14	-0.016890368	-0.010708905	-0.022827621	-0.009972681
2021/7/15	0.025232758	0.013634479	0.027911706	0.001844278
2021/7/16	-0.006107422	-0.000309507	-0.007361343	0.000859644
2021/7/19	-0.000514159	-0.003821013	-0.003085772	-0.012298497
2021/7/20	-0.013220272	-0.003299285	-0.008213895	-0.00123821
2021/7/21	-0.008812428	0.014190256	-0.004144943	0.001001132
2021/7/22	0.005568801	0.017102769	0.016897518	0.009368435
2021/7/23	-0.004299179	0.005027408	-0.005590909	0.008068013
2021/7/26	-0.032084934	-0.029237282	-0.047929686	-0.014803472
2021/7/27	-0.027026799	-0.033044526	-0.031935091	-0.006307247
2021/7/28	0.011021329	-0.009412802	-0.000387351	-0.011510811
2021/7/29	-0.006719546	0.012352177	-0.007231127	0.004207294
2021/7/30	-0.015104052	-0.022872301	0.002771179	0.002411916
2021/8/2	0.014065755	0.037302602	0.013896455	0.021359197
2021/8/3	-0.005186438	0.004718292	0.00158187	0.000517446
2021/8/4	-0.008405496	0.000325443	-0.010071785	0.007714814
2021/8/5	-0.001908207	-0.017714551	0.001283997	0.006109382
2021/8/6	0.00335799	0.001845406	-0.009066138	0.002467553
2021/8/9	0.025320445	0.021696645	0.024960032	0.006057364
2021/8/10	0.018992647	0.015286135	0.008241111	0.001334125
2021/8/11	0.009017477	-0.008663923	0.002319027	-0.001682633
2021/8/12	-0.004526043	-0.00653512	-0.01473814	0.008285041
2021/8/13	0.000836276	9.95E-05	-0.003359275	0.008601062
2021/8/16	-0.001238188	0.007991766	0.008234558	0.013654868
2021/8/17	-0.009474302	-0.007270507	-0.005459156	-0.004971584
2021/8/18	0.032276689	0.065715666	0.028938688	0.0399473
2021/8/19	-0.019740313	-0.018029511	-0.028763491	-0.016429893
2021/8/20	-0.006894624	-0.003003094	-0.011006602	0.00623014
2021/8/23	0.00043812	0.002374734	-0.001181506	0.00023243
2021/8/24	0.003416414	0.022665753	0.000510367	0.008148486
2021/8/25	-0.009233172	-0.016635584	-0.001483472	0.001360503
2021/8/26	-0.014480202	-0.014223032	-0.016891725	0.00522591
2021/8/27	0.002869254	-0.003881639	0.020269336	0.006214636
2021/8/30	-0.016591807	-0.015800946	-0.015613837	0.005218864
2021/8/31	0.014317311	0.02184449	0.006648113	0.021327342
2021/9/1	0.02268042	0.036054824	0.034633126	0.010253659
2021/9/2	0.009210285	0.016923542	0.006665615	0.008812406
2021/9/3	0.001887852	-0.009779139	0.002845365	-0.01052189
2021/9/6	-0.001257654	0.02844445	0.007948864	-0.005393387
2021/9/7	0.017791896	0.024411391	0.012754494	0.004737716
2021/9/8	-0.001253848	0.00114823	5.58E-05	0.011136674
2021/9/9	-0.00362204	-0.008523922	0.000248356	0.002364949
2021/9/10	0.021805503	0.011637	0.001250978	0.000404118
2021/9/13	-0.001481031	0.003297061	0.004076329	0.00135205
2021/9/14	-0.027286463	-0.03078208	-0.025636342	-0.02432519
2021/9/15	-0.007795937	-0.001798721	0.000222364	0.008322908
2021/9/16	-0.009581754	-0.023796456	-0.00660404	-0.010888295
2021/9/17	0.001688435	0.013474764	-0.011574864	-0.005869448
2021/9/22	-0.021740073	-0.006805123	-0.011641156	-0.002387749
2021/9/23	0.000105944	0.011409425	0.009527441	0.018455026
2021/9/24	-0.007918861	-0.014137693	-0.007781646	-0.00088306
2021/9/27	1.13E-05	-0.027245634	0.00825116	-0.018630755
2021/9/28	0.016738357	0.016761686	0.006062744	0.014937563
2021/9/29	0.008909644	-0.015713809	-0.007376884	-0.028511037
2021/9/30	-0.010666074	-0.001642161	-0.01499947	0.00355365
2021/10/8	0.016069682	0.011162292	0.051611148	0.018260989
2021/10/11	0.022097519	-0.006649922	0.009374799	-0.010970025
2021/10/12	0.000246964	-0.030370689	-0.00794517	-0.021216297
2021/10/13	-0.00176383	0.00314092	-0.012096561	-3.34E-05
2021/10/14	-0.010294817	-0.000548651	-0.007328802	0.00624315
2021/10/15	0.008738715	-0.000847422	-0.001021718	-0.008390017
2021/10/18	-0.006950451	0.00153915	-0.011602275	0.009087157
2021/10/19	0.006767311	0.005528522	0.020487824	0.004326224
2021/10/20	-0.00693158	-0.002564287	-0.006651572	-0.000451032
2021/10/21	0.021198631	0.002078052	0.032317895	0.001142737
2021/10/22	0.001599499	0.000557371	-0.000972958	-0.007807452
2021/10/25	0.000169655	0.014418715	-0.005211882	0.005974164
2021/10/26	-0.000436313	-0.011518292	-0.010490679	0.001672062
2021/10/27	-0.008473015	-0.026800207	-0.005658468	-0.020628393
2021/10/28	-0.00660371	-0.007471135	-0.010294603	-0.011366172
2021/10/29	-0.004457214	0.008284345	-0.033193699	0.01090995
2021/11/1	0.011513169	0.004937863	0.006579621	0.00041061
2021/11/2	-0.029455288	-0.019936403	-0.01482096	-0.022050746
2021/11/3	-0.000402813	0.002214404	0.002259279	0.005380493
2021/11/4	-0.004128731	0.00015974	-0.00306393	0.004603259
2021/11/5	-0.004044293	-0.003150345	-0.002764503	-0.00680372
2021/11/8	-0.004411276	0.010336738	0.004734479	0.00773868
2021/11/9	0.000530573	0.007123005	-0.008104399	0.007770792
2021/11/10	-0.003256383	-0.003178419	-0.0080117	0.014135307
2021/11/11	0.026131062	0.029806504	0.025934881	0.018786739
2021/11/12	-0.003620031	-0.004242979	-0.005772285	-0.002332509
2021/11/15	0.00563725	-0.006213672	0.003800177	-0.000832152
2021/11/16	-0.006278085	-0.014598098	-0.000181908	-0.007666662
2021/11/17	-0.007700169	-0.000411249	-0.001493964	0.001023291
2021/11/18	-0.007025007	-0.010825644	-0.013650285	-0.008507948
2021/11/19	0.01119793	0.020289779	0.010881359	0.007973088
2021/11/22	-0.009637827	0.006402927	-0.005069357	-0.007771121
2021/11/23	0.001725326	0.00230741	-0.000761814	0.003085208
2021/11/24	0.001059046	-0.002640878	0.003259301	-0.001846849
2021/11/25	-0.003196357	-0.005195003	-0.002675731	0.006721455
2021/11/26	-0.008042269	-0.006980978	-0.012786535	0.001471356
2021/11/29	-0.004302218	-0.009011252	-0.003299194	-0.004048037
2021/11/30	-0.0026044	0.000693258	-0.001582209	0.015580328
2021/12/1	0.006927388	0.013585279	0.009189013	0.007507622
2021/12/2	0.003639209	0.008681947	-0.001106523	-0.004769659
2021/12/3	0.006538579	0.005431058	0.004516498	0.000639312
2021/12/6	0.00497714	0.013438315	0.001790064	-0.000264097
2021/12/7	0.009896156	0.002668455	0.016223982	-0.000660548
2021/12/8	0.000414375	0.013890878	0.002519034	0.005190282
2021/12/9	0.009528288	0.01855653	0.014222316	0.015409266
2021/12/10	-0.002375507	-0.014604929	-0.003340655	-0.010192711
2021/12/13	-0.007797786	0.006449283	0.001487865	-0.003579296
2021/12/14	-0.013637356	-0.005363897	-0.011354122	-0.009931252
2021/12/15	-0.001266288	0.004636732	-0.003982457	0.011092841
2021/12/16	0.007137247	0.007789453	0.00856815	0.011061341
2021/12/17	-0.00399897	-0.01133057	-0.008973673	-0.000351458
2021/12/20	-0.001005009	-0.015889227	-0.009146487	-0.009209989
2021/12/21	0.004292227	0.012461436	0.006565427	0.015722863
2021/12/22	-0.007720316	-0.008921445	-0.008490064	-0.000607148
2021/12/23	0.000837551	-0.000288745	0.002317735	0.000633294
2021/12/24	-0.003486227	-0.007525153	-0.01241653	-0.006706335
2021/12/27	-0.004941765	0.002812614	0.000904474	0.004977374
2021/12/28	0.003988429	0.008310121	0.008330534	0.000252521
2021/12/29	-0.011056513	-0.01289339	-0.006263125	-0.001426179
2021/12/30	0.004875966	0.01582414	0.001053821	0.012892407
2021/12/31	-0.000627203	0.00191471	0.000211717	-0.004053749
2022/1/4	0.002978909	-0.004408176	0.003121683	0.004578718
2022/1/5	0.017930878	-0.00967632	0.008518623	-0.009570233
2022/1/6	-0.005475754	-0.019969924	-0.010051149	0.00152131
2022/1/7	0.015478801	0.002379248	0.019279568	0.002554541
2022/1/10	0.003924525	-4.73E-05	0.001083867	0.000302837
2022/1/11	0.011208285	0.000319185	-0.000924401	-0.001896567
2022/1/12	-0.002437844	0.00372809	-0.000276424	0.002221597
2022/1/13	0.000111845	-0.007731175	-0.001867861	-0.003448844
2022/1/14	-0.022259855	-0.025930829	-0.022609054	-0.010296094
2022/1/17	-0.001271263	0.00845289	0.003638296	-0.004413394
2022/1/18	0.020539161	0.004169736	0.004792744	0.001568334
2022/1/19	0.005669445	0.003541442	0.002094004	-0.001547533
2022/1/20	0.019756998	0.01607205	0.027916257	-0.002177021
2022/1/21	-0.005235905	-0.009669353	-0.004145187	-0.010374474
2022/1/24	-0.001108972	-0.00714596	-0.006666128	-0.011137499
2022/1/25	-0.016284198	-0.027292379	-0.028862063	-0.034615579
2022/1/26	0.001811119	0.017421916	0.010451582	0.015382149
2022/1/27	-0.004484027	-0.02293375	-0.016953249	-0.021107421
2022/1/28	-0.014501105	-0.008762596	-0.014350622	0.007465697
2022/2/7	0.030270611	0.015198332	0.025966917	0.017874741
2022/2/8	0.014392324	0.014364111	0.011246806	0.039779921
2022/2/9	-0.004427004	0.002146015	0.00098695	0.007150463
2022/2/10	0.008533151	-0.000205915	0.011089603	0.001356929
2022/2/11	0.010397929	-3.63E-05	0.02542623	-0.008199542
2022/2/14	-0.02328452	-0.04611225	-0.023842161	-0.005079348
2022/2/15	-0.012710528	0.001559163	-0.005243895	-0.006791191
2022/2/16	0.009474835	0.001227872	0.007929482	0.002277121
2022/2/17	0.002686604	-0.007861606	-0.004105305	-0.001767038
2022/2/18	0.012906993	0.003830569	0.00970697	0.005601402
2022/2/21	-0.004826032	-0.002008901	-0.008308428	0.000573414
2022/2/22	-0.004933434	-0.018743764	-0.014847639	-0.01446574
2022/2/23	-0.008756444	0.012884784	-0.00130111	0.019781669
2022/2/24	-0.014292729	-0.02926734	-0.024182585	-0.025515886
2022/2/25	-0.004754477	0.001317367	0.001778689	0.010851528
2022/2/28	-0.001067862	-0.001462383	-0.005760524	0.006634151
2022/3/1	0.009230395	0.00916053	0.010716423	0.002383941
2022/3/2	-0.00359381	-0.004635397	-0.012632907	0.004501414
2022/3/3	0.008163548	-0.000288786	0.003149731	0.005645414
2022/3/4	-0.00971079	-0.014293608	-0.014451617	-0.017872451
2022/3/7	-0.019787558	-0.024973319	-0.02833895	-0.011551477
2022/3/8	-0.021788695	-0.02121001	-0.028488688	-0.027327461
2022/3/9	-0.016351657	-0.029395775	-0.018534135	-0.018956419
2022/3/10	0.00792155	-0.000517204	0.004319739	0.006146589
2022/3/11	0.006197907	0.020327435	0.004846492	0.011898273
2022/3/14	-0.024533096	-0.016311769	-0.029258756	-0.009764608
2022/3/15	-0.046277156	-0.035740723	-0.064463263	-0.044218543
2022/3/16	0.035034888	0.061331155	0.044229459	0.03954674
2022/3/17	0.008305656	-0.001410073	0.023676297	0.004848734
2022/3/18	0.021540109	0.010354577	0.030979169	0.013163459
2022/3/21	-0.012837861	-0.017491205	-0.017726824	-0.007508171
2022/3/22	0.018568231	0.001476368	0.009870318	0.012067144
2022/3/23	-0.007791392	-0.000885559	0.000702595	0.005037556
2022/3/24	0.003641925	-0.01063148	-0.000102056	-0.016031784
2022/3/25	-0.000702136	-0.012312908	-0.01014937	-0.001052925
2022/3/28	0.003906324	0.003777193	-0.005778253	0.008023744
2022/3/29	0.00198598	-0.010215418	-0.007451367	-0.004063556
2022/3/30	0.013043375	0.038941616	0.030146102	0.01636765
2022/3/31	0.014024399	-0.009995044	0.000542495	-0.002724463
2022/4/1	0.018617197	0.015814303	0.013391154	0.023269234
2022/4/6	0.015855792	0.000553771	0.009242605	0.006878768
2022/4/7	-0.010899547	-0.02013153	-0.020264541	-0.03456328
2022/4/8	0.008130534	0.015108695	0.011803749	0.00365094
2022/4/11	-0.014470956	-0.031582688	-0.032469241	-0.02701766
2022/4/12	0.001095837	0.032291853	0.01587961	0.024752653
2022/4/13	-0.000530886	-0.012223245	-0.008748668	-0.018865107
2022/4/14	-0.002877204	0.01715954	0.002750454	0.007528231
2022/4/15	0.015464025	-0.005895875	0.001171308	-0.003429077
2022/4/18	-0.025710338	-0.026091562	-0.026972672	-0.02109259
2022/4/19	-0.001662156	-0.007943377	-0.012473787	0.000547111
2022/4/20	-0.010440525	-0.017879535	-0.01708076	-0.015833495
2022/4/21	-0.003350288	-0.002685471	0.004392491	-0.008123593
2022/4/22	0.01680804	0.001659093	0.014616031	0.006070824
2022/4/25	-0.04339929	-0.033989576	-0.055855528	-0.046406835
2022/4/26	-0.002640542	-0.045282028	-0.029258375	-0.031004427
2022/4/27	0.001321143	0.015427225	0.011155505	0.001937768
2022/4/28	0.018035963	-0.022151278	-0.004836988	-0.020989244
2022/4/29	-0.002881386	0.046267818	0.024059658	0.029996164
2022/5/5	-0.002838381	-0.015661377	-0.004136313	-0.006896249
2022/5/6	-0.02121103	-0.027509673	-0.02388297	-0.003999051
2022/5/9	-0.014066322	0.002832953	0.007722254	0.00113525
2022/5/10	0.007955905	0.013935913	0.002878028	0.009122556
2022/5/11	-0.004868313	0.006062708	0.009082727	-0.005608322
2022/5/12	-0.006293097	0.000809742	-0.006881166	0.002113776
2022/5/13	0.011751398	0.006902837	0.0081019	0.005272738
2022/5/16	-0.008944774	-0.008975216	-0.013322584	0.002191193
2022/5/17	0.009718812	0.005056527	0.014290151	-0.004829647
2022/5/18	-0.007589972	0.003114519	-0.008748671	0.00157769
2022/5/19	-0.005210558	-0.003021408	-0.008374314	-0.000597452
2022/5/20	0.01489566	0.017916803	0.024008024	0.012415087
2022/5/23	-0.00516351	0.003636285	-0.00768023	0.009336749
2022/5/24	-0.00934204	-0.028920091	-0.019466051	-0.032461912
2022/5/25	0.003038975	0.005565313	0.001134959	0.019240366
2022/5/26	-0.002104331	0.016191315	0.003834456	0.006993619
2022/5/27	0.005296444	-0.003232704	0.006763644	-0.004766863
2022/5/30	-0.00800448	-0.004814764	0.003687617	-0.003011261
2022/5/31	0.004888804	0.013645451	0.007830125	0.011385281
2022/6/1	-0.003073743	-0.004298656	0.000330155	-2.18E-05
2022/6/2	-0.00561264	0.00669907	0.000976621	0.008518632
2022/6/6	-0.001049804	0.022179781	0.010223454	0.001457703
2022/6/7	0.010735986	0.00103836	0.001167916	0.001608563
2022/6/8	0.001902171	0.015330593	0.006726417	0.007178877
2022/6/9	0.012583504	0.000963166	-0.001698454	0.005350538
2022/6/10	0.004578744	0.025859911	0.012809572	0.016369782
2022/6/13	-0.019966187	-0.013408038	-0.018659501	-0.010965184
2022/6/14	0.015447976	0.047103939	0.026590101	0.027330795
2022/6/15	0.017363338	0.033342053	0.054662739	0.022164528
2022/6/16	-0.019203889	-0.043466798	-0.029002933	-0.020518549
2022/6/17	-0.000980608	-0.001514383	0.011797803	0.000624762
2022/6/20	-0.007593641	-0.007298335	-0.007742783	-0.015123952
2022/6/21	0.009457284	-0.001121092	0.018113458	0.000510892
2022/6/22	-0.012687738	-0.017211447	-0.010321706	-0.017435706
2022/6/23	0.008552544	0.033883483	0.024159343	0.01794217
2022/6/24	-0.005535366	0.00026197	0.003477331	-0.003860174
2022/6/27	0.010595354	0.001928189	-0.00131078	-0.006301319
2022/6/28	0.005127296	0.008371919	-0.006507784	0.012660873
2022/6/29	0.001600357	-0.021836405	-0.004088977	-0.014215545
2022/6/30	0.008058706	0.008526408	0.005845704	0.000400486
2022/7/1	-0.004064127	-0.012662977	-0.00515301	-0.005886392
2022/7/4	-0.004436698	0.00477788	-0.003268903	0.003445156
2022/7/5	0.000563992	-0.012467468	0.004755069	-0.005875322
2022/7/6	-0.013830311	-0.010483481	-0.01221331	-0.011724065
2022/7/7	-0.001629065	-0.004401957	-0.002846339	-0.000217179
2022/7/8	-0.001840009	-0.008067981	-0.000989277	0.003387781
2022/7/11	-0.000714452	-0.010086217	-0.018001287	-0.00438397
2022/7/12	-0.005156852	0.002883861	-0.003171332	-0.00113941
2022/7/13	-0.023938325	-0.002650513	-0.01031852	0.011012156
2022/7/14	-0.020591752	-0.008493864	-0.021361335	0.006238639
2022/7/15	-0.022449779	-0.029340134	-0.0250521	-0.038632433
2022/7/18	0.013437625	0.0240907	0.019561981	0.023639808
2022/7/19	0.004423659	0.007012713	-0.001704831	0.00858345
2022/7/20	0.004753657	-0.000337721	0.004091892	0.000225954
2022/7/21	-0.018082007	-0.009621418	-0.015766408	-0.006406153
2022/7/22	0.003604556	0.003360303	0.004845573	-0.000444134
2022/7/25	0.003749767	-0.012281952	-0.002616313	-0.00578529
2022/7/26	0.00887108	0.005282175	0.005199737	0.008992779
2022/7/27	-0.005250868	-0.002503317	-0.010591259	-0.001601388
2022/7/28	-0.002390958	0.006291059	0.000625356	0.004237657
2022/7/29	-0.008539325	-0.01065703	-0.01278197	-0.002920821
2022/8/1	-0.010385521	-0.009545678	-0.005500634	-0.003586289
2022/8/2	-0.0140433	-0.031113996	-0.020919947	-0.035760252
2022/8/3	-0.011601128	-0.006749112	-0.012443736	-0.010607918
2022/8/4	0.009934652	0.009289736	0.009503454	0.009641515
2022/8/5	0.009770357	0.022427538	0.011947019	0.019039158
2022/8/8	-0.005388651	-0.00050244	-0.007481748	-0.000723761
2022/8/9	-0.004859651	-0.004548654	-0.002504124	-0.002507691
2022/8/10	-0.005782481	-0.002266776	-0.014337509	0.000569984
2022/8/11	0.017846308	0.051024157	0.030011151	0.030895245
2022/8/12	0.001839125	-0.001020468	0.003836658	0.020777128
2022/8/15	-0.012720318	-0.008186743	-0.009578688	-0.007025956
2022/8/16	0.000139789	-0.001059353	-0.004881906	0.007955844
2022/8/17	0.010599517	0.018031649	0.013775115	0.010620696
2022/8/18	-0.011574816	-0.008348082	-0.01136518	-0.01021739
2022/8/19	0.004564985	-0.004969245	0.000666132	0.006021893
2022/8/22	-0.001339415	-0.005126597	0.001466644	0.000466807
2022/8/23	-0.008739241	0.005258454	-0.005783982	0.003551743
2022/8/24	-0.002764614	-0.014267724	0.011204086	-0.013580114
2022/8/25	0.01385569	0.018580123	0.025623125	0.014028595
2022/8/26	0.0018306	-0.013614244	5.92E-05	-0.004677785
2022/8/29	-0.011639852	-0.004936159	-0.005196358	0.004780619
2022/8/30	0.004867625	0.000237731	0.006556925	0.004559313
2022/8/31	0.015515976	0.006338414	0.019597056	-0.006574735
2022/9/1	-0.00415313	-0.012971468	-0.00578124	-0.003645887
2022/9/2	-0.001940928	-0.002185859	-0.004532034	0.006619217
2022/9/5	0.003611062	0.008060948	0.005846243	0.015437741
2022/9/6	-0.0037226	0.011044935	0.005336168	0.003463674
2022/9/7	-0.004648873	-0.007260846	-0.003500463	-0.008184662
2022/9/8	0.004375372	-0.003130125	0.001883908	-0.006069763
2022/9/9	0.016420701	0.017146813	0.018159149	0.010337466
2022/9/13	0.008173544	-0.000379812	0.003197697	-0.001205038
2022/9/14	-0.008332882	-0.013888703	-0.008140711	-0.006685411
2022/9/15	0.011168107	-0.002848582	0.004208501	-0.009356638
2022/9/16	-0.020296188	-0.060037922	-0.023333399	-0.031450481
2022/9/19	0.003942837	-0.010387603	-0.005702578	-0.012133023
2022/9/20	-0.009659043	0.000924185	-0.015608425	0.004442687
2022/9/21	0.004092472	-0.00082854	0.002500564	0.015117396
2022/9/22	-0.002607419	-0.003113154	-0.004516145	-0.004348343
2022/9/23	0.004291902	-0.0007358	0.012308375	-0.005538309
2022/9/26	-0.016054779	-0.021953305	-0.014188381	-0.035923774
2022/9/27	0.003586653	0.010996451	0.003776357	0.011347415
2022/9/28	0.001140897	-0.020099373	-0.002307923	-0.013175276
2022/9/29	-0.011797048	-0.013577388	-0.007945914	-0.013180808
2022/9/30	0.006313919	-0.001490251	0.007647086	-0.000320601
2022/10/10	-0.013268024	-0.010155791	-0.00689111	-0.012552499
2022/10/11	-0.003014986	0.008478698	-0.006043692	0.001690203
2022/10/12	0.004446454	0.023784582	0.025186266	0.020133794
2022/10/13	-0.015815162	-0.004995163	-0.003516166	-0.001127001
2022/10/14	0.010160164	0.014959937	0.001019975	0.011250648
2022/10/17	-0.001474775	0.005357083	0.003578127	0.006875365
2022/10/18	-0.001506626	-0.003605997	-0.014190533	0.000224946
2022/10/19	-0.011476745	-0.011011318	-0.013188416	-0.007249871
2022/10/20	-0.002896941	0.004869052	-0.009902981	-0.006261977
2022/10/21	-0.00415148	0.001905212	-0.008107442	3.76E-05
2022/10/24	-0.027764557	-0.018935574	-0.040396035	-0.015751624
2022/10/25	-0.001722476	-0.018000419	-0.003483564	-0.014136551
2022/10/26	-0.009417018	0.007869025	-0.003100333	0.018750959
2022/10/27	-0.002277121	0.005178502	-0.003045085	0.008348983
2022/10/28	-0.006783356	-0.024370678	-0.023732734	-0.029424155
2022/10/31	-0.012708152	0.003782978	0.000125502	0.003199528
2022/11/1	0.016617065	0.030320581	0.043013811	0.026100327
2022/11/2	-0.000683353	0.002439066	-0.002754481	-0.000495131
2022/11/3	-0.00859151	-0.006754941	-0.007665982	-0.002327958
2022/11/4	0.019303382	0.028475105	0.037053354	0.013511672
2022/11/7	-0.000651105	-0.000144968	0.011575859	0.00245231
2022/11/8	-0.000741563	-0.004116195	0.000129308	-0.001032396
2022/11/9	0.000426613	-0.005531014	-0.012566206	-0.006592072
2022/11/10	0.001812053	0.006468737	0.004791721	0.009648899
2022/11/11	0.033162206	0.026519393	0.035134834	0.010768669
2022/11/14	0.020393204	0.006744171	0.02085088	0.003316774
2022/11/15	0.002686094	0.035185104	0.011182091	0.021360381
2022/11/16	-0.006772491	-0.017522274	-0.012382521	-0.006677885
2022/11/17	-0.006861714	0.006749905	0.008495228	0.009794041
2022/11/18	-0.005790361	-0.015232505	-0.00338556	7.15E-05
2022/11/21	-0.003035241	-0.01773581	-0.012427688	-0.012620401
2022/11/22	0.018046962	0.004922516	0.023374733	-0.00071601
2022/11/23	0.003748002	-0.000533543	-0.000575201	0.008841652
2022/11/24	-0.002011995	-0.005114457	-0.005056812	-0.005933918
2022/11/25	0.023314926	0.010405888	0.02540808	0.015589957
2022/11/28	-0.018222521	-0.016181175	-0.017516814	0.013770818
2022/11/29	0.044730944	0.038400709	0.052938569	0.031575754
2022/11/30	-0.004957585	-0.003717675	0.001613025	0.016167779
2022/12/1	-0.005594361	0.006873719	-0.006625749	-0.01423774
2022/12/2	-0.00756615	-0.005143204	-0.007489986	0.012971626
2022/12/5	0.027328643	0.033596504	0.050078211	0.067908608
2022/12/6	-0.00140397	-0.003186108	-0.000361103	-0.005904788
2022/12/7	-0.010999355	-0.009784551	-0.014167991	-0.001019043
2022/12/8	0.008124153	-0.00145496	0.006513453	-0.027643545
