# Supplementary material for: A comparative study of dynamic risk spillovers among financial sectors in China before and after the epidemic
Source: PLoS One. 2024 Dec 10;19(12):e0314071. doi: 10.1371/journal.pone.0314071 (PMC11630610; doi:10.1371/journal.pone.0314071)
Supplement: S3 Dataset — (CSV) [file pone.0314071.s003.csv]

t	ryh	rzq	rbx	rdy
2022/12/9	0.010603969	0.006284623	0.005362571	0.002594114
2022/12/12	-0.020087703	-0.024492006	-0.030626797	-0.01248779
2022/12/13	0.008001784	0.001115279	0.009574382	-0.013454934
2022/12/14	0.003747104	0.008257032	0.001054874	-0.019534945
2022/12/15	-0.012178893	-0.010136919	-0.007827747	-0.005799419
2022/12/16	0.012018016	0.000948027	0.012000562	-3.80E-05
2022/12/19	-0.016461596	-0.02976775	-0.022270926	-0.031890576
2022/12/20	-0.014346405	-0.005478601	-0.011284392	0.007261338
2022/12/21	0.005073039	-0.001061294	0.007175763	-0.008588393
2022/12/22	0.003614548	-0.001586119	0.006096099	-0.012794106
2022/12/23	-0.004059657	0.001364213	-0.000660032	-0.004558773
2022/12/26	-0.004876847	-0.003127756	-0.015794413	0.005111718
2022/12/27	0.01725852	0.013504434	0.022700109	0.001236737
2022/12/28	0.009852314	-0.005663866	0.007222715	-0.008841352
2022/12/29	-0.005496435	-0.003603778	-0.010434209	-0.007966971
2022/12/30	0.006182686	0.004061224	0.019660617	0.006717132
2023/1/3	0.004612494	-0.005043449	-0.005161531	0.013321247
2023/1/4	0.019698418	0.003528345	0.024170201	0.005450885
2023/1/5	-0.001182238	0.019860228	0.008642646	0.003931433
2023/1/6	-0.001800026	-0.001332487	0.000207199	-0.004783901
2023/1/9	0.001794883	0.018723428	0.010129003	0.005345454
2023/1/10	-0.011150744	-0.002422397	-0.022631735	-0.011884411
2023/1/11	0.009381623	-0.006872458	0.02171981	-0.003366263
2023/1/12	0.000252433	0.010526654	0.004534304	0.009766185
2023/1/13	0.010539942	0.019803223	0.023449969	0.033641205
2023/1/16	0.002038432	0.031662554	-0.002331521	0.024102043
2023/1/17	-0.000388356	0.011696375	-0.0128933	0.001632359
2023/1/18	0.000551116	-0.003501729	-0.000253375	0.028863596
2023/1/19	0.00037628	0.019818629	0.002429752	0.021278418
2023/1/20	0.001980762	-0.00673223	0.007477089	0.017936229
2023/1/30	0.002972237	-0.00776006	-0.012167532	0.018874136
2023/1/31	-0.009721194	-0.008711068	-0.010941289	-0.013393682
2023/2/1	-0.004975835	0.028411485	0.004889568	0.038345736
2023/2/2	-0.005415278	-0.020982998	-0.007197494	-0.034843296
2023/2/3	-0.009542667	-0.00573469	-0.015370865	-0.001868497
2023/2/6	-0.009162938	-0.018557651	-0.011824778	-0.02748091
2023/2/7	0.003363618	0.002990716	0.003689792	0.006045212
2023/2/8	-0.001851916	-0.010602565	2.93E-05	-0.00974947
2023/2/9	0.003274807	0.016035861	0.019034275	0.009847691
2023/2/10	-0.001073528	-0.00857013	-0.002438745	-0.00557118
2023/2/13	-0.007837539	0.00545032	0.007858564	0.006608395
2023/2/14	0.004110533	-0.001498062	0.012384569	-0.003152021
2023/2/15	-0.009431831	-0.009549998	-0.01173342	-0.007897589
2023/2/16	-0.001292676	-0.007448577	-0.001886071	-0.023650388
2023/2/17	-0.008075328	-0.017111791	-0.007522416	-0.01010524
2023/2/20	0.02607643	0.039698472	0.03291216	0.017713775
2023/2/21	0.001028002	0.00387155	0.000178459	0.006374327
2023/2/22	-0.00743372	-0.009503324	-0.011096926	-0.002856028
2023/2/23	0.000940117	0.00648538	-0.003354931	0.010181089
2023/2/24	-0.00813309	-0.01730041	-0.011425314	-0.002545446
2023/2/27	-0.004879176	-0.011662458	-0.005819542	-0.010326893
2023/2/28	0.00375478	0.010970655	0.007489125	0.009472576
2023/3/1	0.011639707	0.011768802	0.029163808	0.002934364
2023/3/2	0.002977215	-0.00263739	0.001452723	-0.000204619
2023/3/3	0.008269674	0.008065087	0.000825226	0.015784086
2023/3/6	-0.015398032	-0.015387051	-0.020012802	0.002270492
2023/3/7	0.000788521	-0.018587868	-0.012440665	-0.011292473
2023/3/8	-0.005953784	-0.00020965	-0.009394164	-0.004360009
2023/3/9	-0.006173814	-0.005797727	-0.00821361	-0.011644062
2023/3/10	-0.013652284	-0.01305464	-0.016105864	-0.018062881
2023/3/13	0.002565077	0.006086076	0.014655546	0.019289995
2023/3/14	-0.0075597	-0.011441947	-0.021534463	-0.011085227
2023/3/15	0.009468911	0.00706371	0.010303658	0.014238889
2023/3/16	0.001710892	-0.010183309	-0.010351305	-0.009104428
2023/3/17	-0.001812887	0.017651241	0.018347731	0.019770635
2023/3/20	-0.002359525	-0.010046059	-0.000473774	-0.026839733
2023/3/21	-0.002766129	0.007835779	-0.005449892	0.004879201
2023/3/22	0.009616096	-0.006278954	0.002755057	-0.001214227
2023/3/23	0.006900675	0.013617606	0.013569978	0.001616735
2023/3/24	-0.010629089	0.002929448	-0.018503904	-0.009955576
2023/3/27	-0.009639551	0.003788025	-0.007752757	-0.002273712
2023/3/28	0.004533987	-0.009881889	-0.001105662	0.009077387
2023/3/29	-0.003445902	-0.006374222	-0.002054067	-0.021733742
2023/3/30	0.007204107	0.005709931	-0.002846939	0.006641539
2023/3/31	-0.004817358	-0.001148453	0.00709924	0.00034762
2023/4/3	0.001407761	0.04201515	0.007856206	0.02103468
2023/4/4	0.005775662	0.004238858	0.003010226	0.012135952
2023/4/6	-0.003844341	-0.01033196	-0.008388821	-0.00269527
2023/4/7	0.002580633	0.011889884	0.009280741	-0.007607647
2023/4/10	0.001906568	-0.008715094	0.012890546	-0.010577022
2023/4/11	-0.002631195	0.00957956	-0.008828308	0.00342153
2023/4/12	0.003954897	0.002359068	0.008758823	0.007605164
2023/4/13	0.008420202	-0.013641276	-0.000718287	0.000457054
2023/4/14	0.003966222	0.000771644	0.001401339	0.003847276
2023/4/17	0.018332074	0.029116017	0.035220413	0.005509469
2023/4/18	0.010567769	-0.005386188	0.030094297	-0.015118367
2023/4/19	-0.001426012	-0.01493452	-0.002339068	-0.007123216
2023/4/20	-0.001941136	0.003772557	0.006779614	-0.003149051
2023/4/21	-0.012249495	-0.039128737	-0.029530848	-0.023354449
2023/4/24	-0.007955033	-0.016607021	0.006007289	-0.004104737
2023/4/25	0.01686906	0.004170116	0.002411588	-0.004513471
2023/4/26	-0.008118521	-0.003122161	-0.010416357	0.001409421
2023/4/27	-0.001223048	0.007757076	0.057723256	0.013327611
2023/4/28	0.010195408	0.021133739	0.017556424	0.019477719
2023/5/4	0.026095312	0.012661365	0.049329956	0.02664189
2023/5/5	0.011281944	0.01577657	-0.007056217	0.024486642
2023/5/8	0.040992314	0.019897059	0.033577977	0.031349684
2023/5/9	-0.010570668	0.011609275	-0.025710776	0.016483769
2023/5/10	-0.031629097	-0.02898672	-0.027959357	0.007727364
2023/5/11	-0.002950117	-0.001674263	0.003102389	-0.03519333
2023/5/12	-0.009107837	-0.014687052	-0.014279833	-0.000309674
2023/5/15	0.010240714	0.015960892	0.045523001	0.015563072
2023/5/16	-0.001975465	-0.007883724	-0.014520837	-0.02272659
2023/5/17	-0.007536516	-0.004117283	-0.024702024	0.00889324
2023/5/18	0.009445474	-0.00276882	0.008548681	-0.006778556
2023/5/19	-0.014432957	-0.01522705	-0.013164219	-0.025120682
2023/5/22	0.002604537	-0.002508819	0.004402278	-0.011802586
2023/5/23	-0.017685456	-0.01574179	-0.033743616	-0.014954232
2023/5/24	-0.022032796	-0.014774087	-0.033346035	-0.016498253
2023/5/25	-0.003361684	0.001324493	-0.002430399	0.015819552
2023/5/26	0.008913384	0.004296315	0.001218656	-0.003918161
2023/5/29	0.003441213	-0.007725334	-0.002656839	0.006923318
2023/5/30	-0.005466282	0.001815035	0.00227073	0.003889297
2023/5/31	-0.006261417	-0.006068082	-0.013233768	-0.010844982
2023/6/1	-0.003712674	0.001715634	0.006668889	0.00412309
2023/6/2	0.012168021	0.005662106	0.017874091	0.003658519
2023/6/5	0.006929975	-0.005998873	-0.005354715	0.005933361
2023/6/6	-0.001380427	-0.0133473	0.006778883	-0.018407811
2023/6/7	0.007981111	0.003222111	0.003072512	0.001725877
2023/6/8	0.018442617	0.011410418	0.014383766	-0.003163512
2023/6/9	-0.00520783	-0.004275181	-0.00307621	-0.004948913
2023/6/12	-0.012290722	-0.009954016	-0.002692833	-0.009631688
2023/6/13	0.002445272	0.006230935	0.002380455	0.000897636
2023/6/14	-0.015813531	0.000308219	-0.014395338	-0.001727987
2023/6/15	0.005826968	0.015275877	-0.002463479	0.005885063
2023/6/16	-0.00298986	0.004919743	5.39E-05	0.020323498
2023/6/19	-0.018537278	-0.009086352	-0.023318064	-0.007210251
2023/6/20	-0.005485172	-0.003878045	-0.013797992	-0.012289699
2023/6/21	-0.002742334	-0.019322706	-0.010240541	-0.018585637
2023/6/26	-0.016633755	-0.022522835	-0.01862438	-0.025919795
2023/6/27	0.009866764	0.009114357	0.014715175	0.019689283
2023/6/28	-0.00044834	-0.000553382	0.004507531	-0.001494769
2023/6/29	-0.00658321	-0.004406341	-0.008016745	-0.001977953
2023/6/30	0.007122987	0.01580718	0.000892667	0.00670835
2023/7/3	0.016881098	0.01713021	0.037710017	0.019080719
2023/7/4	-0.009171395	-0.000938036	-0.005135814	-0.002830453
2023/7/5	-0.005303084	-0.007102193	-0.009334783	-0.007486144
2023/7/6	-0.010311742	-0.003539003	-0.001050009	-0.00629501
2023/7/7	-0.000245786	0.008130315	-0.000227925	0.00528647
2023/7/10	0.000148201	0.002003051	-0.011721746	0.00187331
2023/7/11	0.006786452	0.004867609	0.006755665	0.004439235
2023/7/12	-0.001489145	-0.01042438	0.001691571	-0.018054826
2023/7/13	0.003834224	0.019815981	0.021340868	0.016302951
2023/7/14	0.000653419	-0.003207006	0.003401401	0.001559105
2023/7/17	-0.0140391	-0.005281246	-0.019906678	-0.001229541
2023/7/18	-0.00715448	0.002262444	-0.010160018	-3.51E-05
2023/7/19	0.003104496	0.006392716	0.000538204	0.004996602
2023/7/20	0.001766042	-0.008089069	-0.012940746	-0.007777017
2023/7/21	-0.000669636	0.002352727	-0.007425657	0.001412652
2023/7/24	-0.004178966	-0.002138613	-0.007060595	-0.000314401
2023/7/25	0.027227187	0.050890265	0.062035997	0.0348615
2023/7/26	-0.001110587	-4.36E-05	0.004251866	-0.005902311
2023/7/27	0.008253576	-0.009932309	0.004555915	-0.000992812
2023/7/28	0.029904751	0.072999084	0.04336898	0.044217467
2023/7/31	0.00811413	0.007450039	0.000888631	0.018436058
2023/8/1	-0.005963529	-0.005146566	-0.007596761	-0.006256049
2023/8/2	-0.019323413	0.007230238	-0.009209661	0.004395493
2023/8/3	0.013017773	0.033885783	0.02433062	0.017333317
2023/8/4	0.003292473	0.011910237	0.000463613	0.024108509
2023/8/7	-0.009251921	0.000516316	-0.016713023	-0.020452871
2023/8/8	-0.004451266	-0.005927822	-0.005338553	-0.003755764
2023/8/9	0.002253272	-0.005310438	0.000541385	-0.008939218
2023/8/10	-0.001015689	0.018272257	0.002853039	0.006649391
2023/8/11	-0.019301911	-0.044090121	-0.03371171	-0.026389665
2023/8/14	-0.013148655	-0.01086594	-0.011948967	-0.012264892
2023/8/15	0.010973325	0.016767632	0.012641111	0.001707861
2023/8/16	-0.001655497	0.003508449	-0.008424051	0.00476437
2023/8/17	-0.008231013	-0.000915794	-0.010242783	0.004254851
2023/8/18	0.004537134	-0.015981495	0.003654636	-0.018812151
2023/8/21	-0.016020718	-0.034536359	-0.02956196	-0.017652532
2023/8/22	0.010934944	0.014255448	0.015746254	0.009579681
2023/8/23	-0.002763909	-0.023769841	-0.01167188	-0.023565394
2023/8/24	-0.004294788	0.013500849	-0.006612446	-0.008354552
2023/8/25	0.008460178	0.002917033	0.010759286	-0.006679748
2023/8/28	0.015275694	0.023360167	0.021052135	0.025848983
2023/8/29	-0.013606159	-0.006920913	-0.003207561	0.002996377
2023/8/30	-0.011742085	-0.027850094	-0.004649554	-0.017890697
2023/8/31	-0.003345097	-0.018921397	0.00023601	-0.01280443
2023/9/1	0.009514789	0.001071743	0.030062129	0.002810064
2023/9/4	0.01938842	0.008164588	0.024846129	0.01188551
2023/9/5	-0.011756661	-0.010738702	-0.020006386	-0.008819513
2023/9/6	0.00314604	-0.004031772	0.01028143	0.002100271
2023/9/7	-0.003165667	-0.004120271	-0.009952901	-0.009909081
2023/9/8	-0.002971685	0.004968149	-0.001914404	0.005424315
2023/9/11	0.002147003	0.015069393	6.37E-05	0.01034293
2023/9/12	-0.001692548	-0.00992571	-0.016229545	-0.00355525
2023/9/13	0.000255764	-0.011383031	-0.004184197	-0.007359107
2023/9/14	0.009548655	0.004053524	0.000687756	0.004002761
2023/9/15	-0.004632124	-0.006484854	-0.003237117	0.00324516
2023/9/18	0.001230697	0.001563677	0.003329143	0.002079807
2023/9/19	0.005789875	-0.00072362	0.005425363	0.002617542
2023/9/20	0.00349453	-0.003248263	-0.00560401	0.001473887
2023/9/21	-0.005966234	-0.008225698	-0.005047747	-0.005895213
2023/9/22	0.010278282	0.029921016	0.021574741	0.014402318
2023/9/25	1.05E-05	-0.023949192	-0.011779368	-0.023261507
2023/9/26	-0.004227482	0.00043663	-0.005251256	-0.007978952
2023/9/27	-0.005769068	0.001250618	-0.005818218	0.000868928
2023/9/28	0.002045142	-0.007000277	-0.00775575	-0.003953284
2023/10/9	-0.006121345	-0.009602662	-0.006074727	-0.019533676
2023/10/10	-0.002993628	-0.003078201	-0.009474588	-0.007169078
2023/10/11	-0.001115328	-0.002983637	0.005400473	-0.007419079
2023/10/12	0.013635475	0.011073197	0.028364995	0.011455132
2023/10/13	0.000184923	-0.009661911	-0.004187283	-0.008374804
2023/10/16	-0.000794532	-0.002378052	-0.004503974	-0.003478939
2023/10/17	0.003058392	0.013391672	0.011555509	0.009178221
2023/10/18	-0.00253333	-0.002558035	-0.006726731	-0.020432977
2023/10/19	-0.02305744	-0.00534295	-0.029607462	-0.011347677
2023/10/20	-0.001961321	0.002970189	-0.016079116	-3.11E-05
2023/10/23	-0.006823244	-0.0236496	-0.001105389	-0.032271043
2023/10/24	-0.006641269	0.031146548	-0.001259932	0.020453467
2023/10/25	0.002475561	-0.000717859	-0.006072155	0.00605222
2023/10/26	0.00892605	-0.000527735	0.002579189	0.004543229
2023/10/27	-0.001465236	0.003951244	-0.015020349	0.003393411
2023/10/30	-0.016782389	-0.005462694	-0.009877442	0.001721267
2023/10/31	0.002396935	0.002595937	0.008470683	0.001510374
2023/11/1	-0.000159985	-0.001627173	-0.006614496	0.003961858
2023/11/2	0.005975586	-0.007569546	-0.005737277	-0.010947618
2023/11/3	-0.00259744	0.010967472	0.000252172	0.009184393
2023/11/6	0.000353678	0.038718399	0.012429759	0.023574261
2023/11/7	-0.00086334	0.005428811	-0.020560531	0.010066409
2023/11/8	-0.004364753	-0.010830685	-0.013492204	-0.012931913
2023/11/9	0.004661782	-0.003612797	-0.00963329	-0.011025867
2023/11/10	-0.007520666	0.000595948	-0.022323407	-0.00643391
2023/11/13	-0.004650663	-0.004364305	0.00270601	-5.12E-05
2023/11/14	0.002733404	0.012360957	-0.000475184	0.009913732
2023/11/15	0.004439035	0.001209462	0.016358881	-0.001440703
2023/11/16	-0.001213053	-0.00740624	-0.010364685	-0.007707407
2023/11/17	-0.005814653	0.003110247	-0.002992607	-0.001593316
2023/11/20	0.005598804	-0.005704797	0.00385738	-0.000551493
2023/11/21	0.002014623	-0.000894766	0.00580098	0.004340159
2023/11/22	-0.003355036	-0.008991968	-0.006561451	-0.003589875
2023/11/23	-0.000190314	0.002091062	0.007463109	0.00909787
2023/11/24	0.000175534	-0.010311371	-0.007499921	-0.006582583
2023/11/27	-0.007291141	-0.009936887	-0.012731868	-0.011177733
2023/11/28	-0.004069155	-0.002602188	-0.002850069	-0.005137308
2023/11/29	-0.011857616	-0.009604639	-0.018053291	-0.014372177
2023/11/30	0.00469933	0.003187254	0.003534401	0.002975911
2023/12/1	-0.001851816	0.005934212	0.000600492	0.00465652
2023/12/4	-0.003309016	-0.001891011	-0.013237223	-0.000872625
2023/12/5	-0.014670441	-0.012490935	-0.021363812	-0.013813938
2023/12/6	-0.004068632	-0.005407794	-0.000176637	0.000142208
2023/12/7	0.002339322	0.006595672	0.003168188	0.005680246
2023/12/8	-0.0020772	-0.007208312	-0.006247996	-0.007800606
2023/12/11	0.004999909	0.01702831	0.008046452	0.01223933
2023/12/12	0.011010832	-0.002294996	0.009015055	-0.002665504
2023/12/13	-0.012073695	-0.01286668	-0.015513864	-0.011285288
2023/12/14	-0.003913922	-0.004335937	-0.006534725	-0.001592756
2023/12/15	-0.004026039	-0.00025476	-0.002562411	-0.000527213
2023/12/18	0.002604777	-0.002025401	-0.00323881	-0.015597832
2023/12/19	-0.000764498	-0.001563111	0.000696335	-0.006585964
2023/12/20	-0.002883705	-0.027463739	-0.01303187	-0.020117978
2023/12/21	0.004572157	-0.000835215	0.005111537	-3.34E-05
2023/12/22	0.000674583	-0.001610531	0.007734691	-0.009153879
2023/12/25	0.000949427	-0.008279301	0.001709255	-0.007010798
2023/12/26	-0.002410956	-0.010414879	-0.002896852	-0.012755191
2023/12/27	0.003815148	0.007221838	-0.002306239	0.013176141
2023/12/28	0.008080871	0.022737939	0.032908298	0.017315003
2023/12/29	0.007709623	0.001301754	-0.001804403	0.000451341
