# Supplementary material for: A comparative study of dynamic risk spillovers among financial sectors in China before and after the epidemic
Source: PLoS One. 2024 Dec 10;19(12):e0314071. doi: 10.1371/journal.pone.0314071 (PMC11630610; doi:10.1371/journal.pone.0314071)
Supplement: S4 Dataset — (CSV) [file pone.0314071.s004.csv]

t	ryh	rzq	rbx	rdy
2017/6/20	-0.0003775	-0.001034262	-0.012053632	0.006676919
2017/6/21	0.003571146	-0.000336677	0.017743036	0.004337896
2017/6/22	0.017598325	0.00076048	0.017351935	0.004059818
2017/6/23	0.004854026	-0.003270424	0.012332166	-0.00158994
2017/6/26	-4.49E-05	0.014842849	0.000933436	0.029233113
2017/6/27	0.011504586	-0.004283772	0.007095828	-0.000520512
2017/6/28	0.004315348	-0.003482489	-0.020346098	-0.000438477
2017/6/29	0.004118957	-0.001167673	0.018601938	0.001552403
2017/6/30	-0.003902694	-0.000820671	0.000185587	-0.002422036
2017/7/3	-0.002746069	-0.004538265	-0.013308757	0.003044348
2017/7/4	-0.007070383	-0.007790341	-0.011655978	0.001294024
2017/7/5	0.008988832	0.005075005	0.04288866	0.013949789
2017/7/6	0.000495015	-0.003514589	0.017172583	-0.001279415
2017/7/7	-0.009258883	0.01358798	-0.007714614	0.000370467
2017/7/10	-0.000514514	0.008153629	0.002850692	-0.011260502
2017/7/11	0.018060377	0.001917546	0.011182654	-0.002793155
2017/7/12	0.006331176	-0.004097686	-0.013311377	-0.002428865
2017/7/13	0.017432227	0.019137762	0.021906924	0.021974593
2017/7/14	0.008973941	-0.001307316	0.014967738	0.001791714
2017/7/17	0.015228198	-0.02967606	0.015954983	-0.012922164
2017/7/18	-0.009194108	-0.006697865	0.000915425	0.024329629
2017/7/19	0.009911075	0.059861041	0.004601398	0.015959135
2017/7/20	-0.001851538	-0.004007071	0.003833665	0.006309823
2017/7/21	-0.009469144	-0.00982454	-0.01590308	-0.009829574
2017/7/24	0.012122209	0.00033584	0.00334199	0.023153807
2017/7/25	0.001086761	-0.011263988	0.002868259	-0.016491787
2017/7/26	-0.001733503	0.007093985	-0.007179142	-0.006457794
2017/7/27	-0.002960545	0.004361861	-0.001469104	-0.003468906
2017/7/28	0.002152303	-0.008609791	-0.006405266	-0.001424635
2017/7/31	-0.003433787	0.007254005	0.001614546	0.004953727
2017/8/1	0.013237107	0.010581351	0.041983793	0.001025814
2017/8/2	0.009127701	0.007362113	-0.008258744	0.025153212
2017/8/3	-0.015630943	-0.006447781	-0.025077295	-0.021277522
2017/8/4	-0.006657707	0.002098612	-0.01503668	-0.001782216
2017/8/7	0.000431972	-0.011339665	0.005793162	-0.007201802
2017/8/8	-0.00231743	0.00315752	0.003658109	0.005138389
2017/8/9	-0.015823473	-0.013367833	-0.010471251	-0.012467436
2017/8/10	-0.003424474	0.000979793	-0.010816051	-0.011249726
2017/8/11	-0.014792199	-0.028873397	-0.019195984	-0.01071302
2017/8/14	-0.001583297	0.018812192	0.009651284	0.009821063
2017/8/15	0.013568233	-0.004933808	0.014784453	0.010086161
2017/8/16	-0.006724245	0.001569705	-0.004413862	-0.012317887
2017/8/17	0.00291886	0.009039017	-0.004059633	0.002444064
2017/8/18	0.001078014	-0.013743232	0.018843139	-0.004797944
2017/8/21	-0.001231426	0.006675117	-0.005975179	0.000171318
2017/8/22	0.006954941	-0.002216006	0.024308245	-0.002764564
2017/8/23	0.015058604	0.009551241	0.005138819	-0.003281341
2017/8/24	-0.000564535	-0.016191861	-0.001024734	-0.022041866
2017/8/25	0.031198371	0.026530243	0.031863056	0.011997977
2017/8/28	0.001555928	0.057048267	0.013183815	0.027453671
2017/8/29	0.004597556	-0.010564844	0.005570581	-0.008357883
2017/8/30	-0.008548917	0.002577336	-0.00965754	0.001906612
2017/8/31	-0.010867928	0.010560433	-0.006201893	0.000709098
2017/9/1	-0.006387385	0.006251643	-0.003425057	-0.004619806
2017/9/4	0.009247226	-0.003719194	-0.007455462	0.003493809
2017/9/5	0.008494317	-0.003767079	0.022429959	0.004255405
2017/9/6	-0.006792119	-0.00336047	-0.016477214	0.00393296
2017/9/7	-0.008978301	-0.012369357	-0.008199816	-0.007150292
2017/9/8	5.56E-05	-0.00421131	-0.001337154	0.003159266
2017/9/11	-0.000955672	0.002079027	-0.020840536	0.000846553
2017/9/12	0.003543287	0.010365047	0.016270834	-0.007134303
2017/9/13	-0.006457623	-0.003958861	-0.003227608	-0.005277366
2017/9/14	-0.006942518	-0.003192213	-0.01618542	-0.004409903
2017/9/15	-0.003074676	0.002320533	-0.002675411	0.003581614
2017/9/18	-0.002287133	0.011953515	-0.005042164	0.001609378
2017/9/19	0.002474884	-0.014596132	0.00394498	-0.004219589
2017/9/20	-0.000967295	0.001414094	-0.009891784	-0.003942651
2017/9/21	0.006731279	-0.002427032	0.011178654	-0.004946346
2017/9/22	0.000157089	-0.001544402	0.00309005	-0.004418514
2017/9/25	0.002317685	-0.006770428	0.004830683	-0.004114398
2017/9/26	-0.005345593	-0.000743486	2.29E-05	-0.000729097
2017/9/27	-0.00792926	-0.002338611	-0.015862371	0.000450653
2017/9/28	-0.00224468	-0.002624352	-0.00158195	-0.009419783
2017/9/29	0.002615685	0.011080253	0.00376643	0.006981795
2017/10/9	0.010273517	9.24E-05	0.005604673	0.009426499
2017/10/10	0.006364282	0.00015013	-0.007514084	0.014002917
2017/10/11	0.00148135	-0.0048734	0.008757879	-0.001144652
2017/10/12	-0.000555828	-0.004850623	0.020200489	-0.00087379
2017/10/13	-0.004234422	0.001503068	-0.00178582	0.003343359
2017/10/16	0.010066016	-0.007268255	0.01282849	-0.008041805
2017/10/17	-0.003665608	-0.007581412	0.004375123	0.011283542
2017/10/18	0.006597024	0.001003951	0.012487754	0.000501955
2017/10/19	0.000191347	-0.020032148	0.00319211	-0.011630386
2017/10/20	-0.006756009	0.000529801	-0.013577329	0.006248015
2017/10/23	-0.009842913	-0.00626719	0.009204285	-0.000772073
2017/10/24	0.0052324	0.011885048	0.008914972	0.011572723
2017/10/25	-0.001992875	0.000993043	0.000275268	0.002781311
2017/10/26	-0.008972024	0.000968164	0.014348357	0.010426243
2017/10/27	0.017873491	-0.009591392	0.02523372	-0.005366588
2017/10/30	-0.002520008	-0.022764854	0.012842299	-0.009667976
2017/10/31	-0.009879354	-0.007356799	0.002719964	-0.002959495
2017/11/1	-0.006647148	-0.005834628	0.005216324	0.005094704
2017/11/2	0.000723707	0.005561112	0.000476976	-0.006661087
2017/11/3	-0.000176962	-0.00186688	0.001556811	-0.006510171
2017/11/6	-0.01040638	-0.004031886	-0.013341988	-0.000971627
2017/11/7	0.012724763	0.015353697	0.019810212	0.006147335
2017/11/8	0.003043895	0.01714558	-0.014334543	0.004360228
2017/11/9	-0.004053812	0.001258425	0.011524921	-0.004604556
2017/11/10	-0.005376256	0.000145101	0.041568784	0.005415382
2017/11/13	0.014149949	-0.004945285	0.00258191	-0.005582356
2017/11/14	-0.003390405	-0.009927731	0.006524895	-0.002391559
2017/11/15	-0.002178838	-0.004723605	-0.016149767	-0.003497975
2017/11/16	-0.005710191	-0.017651359	0.03823346	-0.000689934
2017/11/17	0.028218179	0.01183933	0.025973146	0.014267775
2017/11/20	0.016290714	-0.015636548	0.000481537	-0.023398451
2017/11/21	0.003884401	0.039665886	0.01725912	0.015360624
2017/11/22	0.024049814	0.002261555	-0.014965744	-0.00135388
2017/11/23	-0.014541191	-0.024283781	-0.033673013	-0.02913928
2017/11/24	0.003045303	0.001830143	-0.002965891	0.002031482
2017/11/27	-0.006460674	0.000308815	-0.010603434	0.002561094
2017/11/28	-0.014833747	-0.001297666	-0.011347623	0.002274811
2017/11/29	0.001630849	0.000778802	-0.008111097	-0.004299954
2017/11/30	-0.004548307	-0.003131249	-0.025375535	-0.0056207
2017/12/1	-0.006509988	-0.003999459	-0.015592112	0.000909073
2017/12/4	0.002655818	-0.008273082	0.022012719	-0.006213005
2017/12/5	0.017895161	0.010697025	0.019784001	0.011036111
2017/12/6	-0.011183817	-0.00055885	-0.019361446	-0.000847774
2017/12/7	-0.009146588	-0.015119944	-0.014864029	-0.002004512
2017/12/8	-0.001961009	-0.002765764	0.023126221	0.0046808
2017/12/11	0.003558336	0.00396315	0.017793452	0.004479288
2017/12/12	-0.014374652	-0.017715548	-0.030075121	-0.016474822
2017/12/13	0.004621857	0.00074338	0.006426643	-0.000927748
2017/12/14	-0.00442314	-0.016665761	-0.013545612	-0.000856085
2017/12/15	-0.012046434	-0.007637119	-0.004992342	-0.007892225
2017/12/18	0.003033789	-0.00482937	0.003428799	-0.005682852
2017/12/19	0.015904715	0.005144376	0.03645787	2.33E-05
2017/12/20	-0.000393211	-0.014407567	0.004480823	-0.004620885
2017/12/21	0.001694143	0.004754956	0.00873902	-0.004285555
2017/12/22	-0.006693889	-0.009158134	-0.008883754	-0.007030705
2017/12/25	-0.000530743	-0.014791734	-0.006219865	-0.014112858
2017/12/26	0.011153826	0.008782891	0.010603449	-0.004838305
2017/12/27	-0.01198512	-0.012671936	-0.035913485	-0.012358196
2017/12/28	-0.002650895	0.005489219	0.0032971	-0.001173836
2017/12/29	0.007160824	0.001502915	-0.005924819	0.008160124
2018/1/2	0.012876398	0.014612917	0.02014482	0.006724265
2018/1/3	0.002450424	0.014625852	-0.016306633	0.009906795
2018/1/4	-0.003043903	-0.003053076	-0.006752914	-0.004169998
2018/1/5	0.003101275	0.003933051	-0.004626652	0.004620317
2018/1/8	-0.003408751	0.021211755	-0.012815163	0.004783304
2018/1/9	0.000133302	-0.00806534	0.013043538	0.00565911
2018/1/10	0.021384346	-0.002672654	-0.001117907	-0.008799335
2018/1/11	0.004063073	-0.004609563	0.008443054	0.004798015
2018/1/12	0.004564173	-0.002666041	0.017908555	-0.00944786
2018/1/15	0.015576662	-0.016439883	0.033983853	-0.024984381
2018/1/16	0.003579718	0.02389735	-0.005580514	0.00544289
2018/1/17	0.010440311	0.031717443	0.000965713	0.026920251
2018/1/18	0.020917028	0.007359381	-0.002056159	-0.007828039
2018/1/19	0.009985434	0.024882705	-0.001045159	0.019166056
2018/1/22	-0.009905779	-0.002366547	0.001246323	-0.002672174
2018/1/23	0.032159447	0.005079956	0.00671573	0.001484115
2018/1/24	0.005951069	0.036847938	-0.019030092	0.000821206
2018/1/25	-0.008117125	-0.021557636	-0.013948019	-0.001732615
2018/1/26	0.001903507	-0.00094583	0.012517626	-0.000784902
2018/1/29	-0.005652002	-0.01619317	-0.030828157	-0.008646283
2018/1/30	-0.018660749	-0.012889492	-0.0049546	0.00291531
2018/1/31	0.017205938	-0.021715866	0.020051332	-0.01741679
2018/2/1	0.010282539	-0.010871738	0.005577773	-0.001209748
2018/2/2	-0.004045064	-0.002742891	0.010596705	-0.009695655
2018/2/5	0.03387247	0.004741097	0.015040861	3.05E-05
2018/2/6	-0.016834109	-0.047880204	-0.02098941	-0.020081756
2018/2/7	-0.032920304	-0.013793137	-0.02476468	0.004435643
2018/2/8	-0.034327325	-0.004989097	-0.035184873	0.003648479
2018/2/9	-0.033641058	-0.075257612	-0.065851301	-0.035967374
2018/2/12	-0.010730615	-0.003067284	-0.002727146	0.005118594
2018/2/13	0.014832385	0.007818373	0.026876976	0.000497696
2018/2/14	0.002390076	-7.29E-05	0.010854052	-0.004883273
2018/2/22	0.019281	0.009767928	0.023687244	0.009522439
2018/2/23	0.00839085	0.006464128	0.013762127	0.01214178
2018/2/26	0.000199299	0.024410817	0.010196654	0.010562034
2018/2/27	-0.020685597	-0.012244332	-0.016731615	0.0039681
2018/2/28	-0.013902821	-0.005244954	-0.025917866	0.003743555
2018/3/1	0.002409248	0.00342868	0.007508018	-0.001334057
2018/3/2	-0.00746587	-0.011312144	-0.018038432	0.002301825
2018/3/5	-0.002197239	0.000717947	0.003549876	0.00822739
2018/3/6	0.00278798	0.02096489	0.022410357	0.010638765
2018/3/7	0.005414379	-0.01059796	-0.007981505	-0.007690727
2018/3/8	-0.000150168	0.003219518	0.013655848	-0.006185682
2018/3/9	0.001269826	0.017155632	0.004227395	0.005431569
2018/3/12	-0.004401986	0.014523149	-0.000922038	0.01289554
2018/3/13	0.000193463	-0.017310879	-0.020537177	-0.001115922
2018/3/14	-0.009233336	-0.008550895	-0.005476268	-0.012274169
2018/3/15	-0.000228053	-0.002240905	0.018648619	-0.008661973
2018/3/16	-0.010179555	-0.013051474	-0.000955082	0.006451127
2018/3/19	0.004774548	0.002512743	0.02521263	0.000689208
2018/3/20	0.004986028	-0.000684668	-0.00291079	-0.007479991
2018/3/21	0.000897384	0.002237695	-0.012347993	-0.000660022
2018/3/22	-0.004902183	-0.000982829	-0.015269919	-0.007187781
2018/3/23	-0.025283332	-0.055132648	-0.022155369	-0.053074879
2018/3/26	-0.024539096	0.006439385	-0.031834637	0.003779346
2018/3/27	-0.001915592	0.014453072	-0.002699954	0.009547772
2018/3/28	-0.000649866	-0.011614326	-0.029968295	-0.007579848
2018/3/29	0.014971676	0.022103445	0.017656882	0.008720044
2018/3/30	-0.008206669	0.005138256	-0.017939679	0.00203421
2018/4/2	-0.007262155	0.010916288	-0.00791357	-0.003933543
2018/4/3	-0.008027958	0.001305998	-0.006889059	-0.01337644
2018/4/4	-0.0004823	-0.010075834	-6.59E-05	-0.001344534
2018/4/9	0.000179895	0.005663036	0.013439398	0.006482762
2018/4/10	0.029394921	0.017846909	0.026615581	0.008626859
2018/4/11	0.010726861	-0.006459466	-0.004994979	0.005582654
2018/4/12	-0.015048791	-0.008395538	-0.012570097	0.024418076
2018/4/13	-0.007295026	-0.011033718	-0.010849079	-0.008173156
2018/4/16	-0.028667975	-0.022573195	-0.026256094	-0.018148064
2018/4/17	-0.004658426	0.000786928	-0.013650136	-0.013837657
2018/4/18	0.010919792	0.014835166	0.004578811	0.004647661
2018/4/19	0.00312481	0.005599641	0.008039304	-0.000687229
2018/4/20	-0.007934053	-0.034695138	-0.0150901	-0.019704704
2018/4/23	0.003215138	0.00991709	0.01093213	-0.000726498
2018/4/24	0.017437862	0.026289237	0.027003199	0.014995711
2018/4/25	-0.010319304	-0.006058506	-0.012525317	0.002986881
2018/4/26	-0.004931314	-0.022110711	-0.024944229	-0.012529597
2018/4/27	0.005368584	0.01550074	-0.005237969	0.002548922
2018/5/2	-0.002856044	0.003625506	0.001539706	0.000991824
2018/5/3	-0.003492768	0.024874133	0.009560177	0.008952511
2018/5/4	-0.007567059	-0.008424577	-0.010748856	-0.003579468
2018/5/7	0.006127757	0.010965258	0.017434436	0.006630025
2018/5/8	0.012742129	0.004040352	0.031024205	0.007569231
2018/5/9	0.000112306	-0.010562021	0.000626737	3.98E-05
2018/5/10	0.001401978	0.007091721	0.001933443	-0.001079244
2018/5/11	0.0044348	-0.013540663	-0.006291579	-0.008984803
2018/5/14	0.00800798	0.0046825	0.01294422	0.001127849
2018/5/15	-0.003243702	-0.004018412	-0.001644037	0.002307475
2018/5/16	-0.013915444	-0.012489089	-0.024263037	-0.004491729
2018/5/17	-0.002093782	-0.007333454	-0.005825149	-0.002523532
2018/5/18	0.0127691	0.012682191	0.018405702	0.001451711
2018/5/21	0.000447376	0.006837237	0.005519827	0.010599979
2018/5/22	-0.008430104	-0.006372216	-0.012867812	-0.001102853
2018/5/23	-0.012088453	-0.011779112	-0.020262147	-0.009644022
2018/5/24	-0.006362217	-0.007421923	-0.005291768	-0.012894912
2018/5/25	-0.002838182	-0.011709108	0.000183108	-0.011737997
2018/5/28	-0.003563149	-0.000164845	0.005765172	-0.001209296
2018/5/29	-0.002145626	-0.015739793	-0.002844802	-0.009106536
2018/5/30	-0.020602282	-0.039438757	-0.029179155	-0.028228154
2018/5/31	0.009636885	0.01638338	0.020135434	0.004199721
2018/6/1	-0.000320615	0.003514887	-0.005122658	-0.002025107
2018/6/4	0.009578895	-0.00499608	0.025293079	-0.001497653
2018/6/5	-0.002415115	0.004887397	0.009819412	0.004046659
2018/6/6	-0.008071924	-0.001507253	-0.009007324	-0.002082053
2018/6/7	0.00389328	0.007421041	0.001342534	-0.001866353
2018/6/8	-0.018164495	-0.023077827	-0.021854917	-0.024758033
2018/6/11	0.002141464	0.003059698	0.002443989	-0.003642142
2018/6/12	-7.83E-05	0.003929155	0.017517577	0.004400732
2018/6/13	-0.005278952	-0.018714626	-0.003263639	-0.009530419
2018/6/14	0.001573235	0.007182074	0.013677644	-0.005179151
2018/6/15	0.004302022	-0.012904023	0.001676683	-0.014497102
2018/6/19	-0.010687286	-0.071881139	-0.020643435	-0.0672321
2018/6/20	-0.007071882	-0.002594125	-0.013955947	0.013777799
2018/6/21	-0.001305999	-0.031934171	-0.024071485	-0.009716827
2018/6/22	-0.000555142	0.015293748	0.000333351	0.013561325
2018/6/25	-0.019992193	-0.012758213	-0.025075105	-0.000675021
2018/6/26	-0.016906988	0.009477903	-0.007485417	-0.000368385
2018/6/27	-0.014575117	-0.0097276	-0.018161385	-0.007094802
2018/6/28	-0.006935838	0.011069242	-0.008493111	-0.003373202
2018/6/29	0.013889596	0.020533957	0.022643028	0.012964225
2018/7/2	-0.033656506	-0.025751745	-0.048840216	-0.018215434
2018/7/3	0.004642233	0.014786399	0.015147528	0.009611914
2018/7/4	-0.003146818	-0.013917828	-0.00885526	-0.008824654
2018/7/5	0.00504768	-0.011458227	0.003461383	-0.019010257
2018/7/6	0.006748834	0.006484771	0.019715828	-0.000368536
2018/7/9	0.032931908	0.018524275	0.029994994	0.010338774
2018/7/10	-0.00366055	-0.001504391	-0.005462271	0.000869197
2018/7/11	-0.012366035	-0.031186967	-0.020175784	-0.021643515
2018/7/12	0.010285642	0.029873148	0.025709527	0.021407822
2018/7/13	-0.008085985	-0.003177811	-0.003682341	-0.004229908
2018/7/16	-0.02064636	-0.003858526	-0.01552196	-0.007839251
2018/7/17	-0.006611296	-0.007744215	0.002884025	-0.020044898
2018/7/18	-0.00186876	-0.007159402	-0.003274397	-0.006076177
2018/7/19	-0.000664598	-0.004363565	0.01202608	-0.02353178
2018/7/20	0.042453079	0.031199661	0.042364133	0.064830264
2018/7/23	0.017533884	0.013221586	0.011782948	0.00997628
2018/7/24	0.004383507	0.017541615	0.001908249	0.005446368
2018/7/25	0.001700379	-0.00644846	0.003413097	-0.001800314
2018/7/26	-0.005997649	-0.007484656	-0.01964667	-0.003018078
2018/7/27	-0.002623221	-0.00602142	0.001180664	0.001884659
2018/7/30	0.011266059	-0.005381055	0.005190212	-0.002252093
2018/7/31	0.002356792	0.002166285	0.004019377	0.004435832
2018/8/1	-0.018895241	-0.024055751	-0.030183588	-0.02710377
2018/8/2	-0.01990975	-0.028253972	-0.028333955	-0.024194237
2018/8/3	0.001334407	-0.008058504	-0.005857279	-0.014977433
2018/8/6	0.005666858	-0.013440167	2.61E-05	-0.001655877
2018/8/7	0.020346952	0.030071657	0.027792285	0.020216586
2018/8/8	-0.011882854	-0.017275304	-0.020504706	-0.009357418
2018/8/9	0.014453939	0.018630796	0.031535362	0.010296126
2018/8/10	-0.006348351	0.000613885	-0.002532436	-0.00605557
2018/8/13	-0.015086322	-0.005357091	-0.012204008	-0.013704513
2018/8/14	-0.002655071	-0.001834513	-0.000942615	-0.000184816
2018/8/15	-0.018573587	-0.021890434	-0.030500725	-0.02081239
2018/8/16	0.002581179	0.009947755	0.005304468	-0.00431616
2018/8/17	-0.006879365	-0.011621582	-0.002512446	-0.020602858
2018/8/20	0.015134093	0.017601606	0.018902133	0.013584058
2018/8/21	0.006974012	0.005999015	0.021399625	0.004770609
2018/8/22	-0.003453484	-0.006419748	0.001468798	-0.008713387
2018/8/23	0.003037012	0.007491764	0.006208446	0.003847338
2018/8/24	0.020375352	0.001904987	0.009382037	0.006206762
2018/8/27	0.012850122	0.013091148	0.012691668	-0.000481162
2018/8/28	-0.002973579	-0.006443125	-0.013290638	-0.001935455
2018/8/29	-0.00164362	-0.005307638	-0.00398907	-0.004931019
2018/8/30	-0.0123871	-0.014458259	-0.006709041	-0.012347744
2018/8/31	0.008644184	0.004105277	0.000625417	-0.018506035
2018/9/3	-0.001423162	-0.004178739	0.002537679	-0.002306213
2018/9/4	0.01146024	0.009122967	0.017624913	0.01803227
2018/9/5	-0.021833085	-0.015590353	-0.027678424	-0.011579818
2018/9/6	-0.003768416	-0.003295811	-0.010002894	0.002677739
2018/9/7	0.004376245	0.001464088	0.012459156	-0.001628541
2018/9/10	-0.004418215	-0.029964085	-0.014650329	-0.01169604
2018/9/11	-0.007721002	0.005252953	-0.011817939	-0.004850827
2018/9/12	0.001130799	0.004224171	-0.005876081	0.01847424
2018/9/13	0.012878353	0.013872295	0.022736711	0.006853803
2018/9/14	-0.001492187	-0.005139766	0.004961835	-0.001443123
2018/9/17	-0.009253108	-0.00454495	-0.007660658	-0.011430713
2018/9/18	0.016023094	0.018352903	0.023375081	0.012465944
2018/9/19	0.005088429	0.006355778	0.012676971	0.005087598
2018/9/20	0.00419983	-0.001506993	-0.005992391	0.004833254
2018/9/21	0.039191597	0.023376508	0.034611812	0.012212025
2018/9/25	-0.013137548	-0.011510892	-0.003680182	-0.009990202
2018/9/26	0.010878755	0.005437653	0.014120969	0.004331556
2018/9/27	0.000122138	-0.006910903	-0.007901245	-0.009073061
2018/9/28	0.012667241	0.00866277	0.01672376	0.006030438
2018/10/8	-0.036116832	-0.038574201	-0.046386543	-0.020756793
2018/10/9	-0.001577617	-0.001576606	0.00036757	-0.01185713
2018/10/10	0.005331555	0.003712319	-0.002148524	-0.004841181
2018/10/11	-0.038162782	-0.075382798	-0.040700874	-0.068150196
2018/10/12	0.02002733	-0.020262424	0.026487337	-0.021164923
2018/10/15	-0.012072637	-0.013308654	-0.014271946	-0.030066754
2018/10/16	0.006484681	-0.007604121	0.008041428	-0.013239964
2018/10/17	0.007326204	0.011935386	-0.001108267	0.0090755
2018/10/18	-0.019432009	-0.01813676	-0.027891653	-0.021088558
2018/10/19	0.030852966	0.033313874	0.051484693	0.04014575
2018/10/22	0.026884309	0.095323203	0.041877999	0.075223164
2018/10/23	-0.023085342	-0.002235054	-0.026921167	0.004290182
2018/10/24	0.019649227	0.022949258	0.012755465	0.012826007
2018/10/25	0.010552765	0.039483514	0.017239199	0.017477519
2018/10/26	-0.002181954	-0.026951885	-0.020720121	-0.022423571
2018/10/29	-0.019316751	-0.008512382	-0.045794364	-0.010309651
2018/10/30	0.015767673	0.047496346	0.010554753	0.035142998
2018/10/31	0.001992777	-0.011261596	0.004656574	-0.005227949
2018/11/1	-0.008234962	0.010517065	0.003780462	0.004214572
2018/11/2	0.022004699	0.025497931	0.042694718	0.017474697
2018/11/5	-0.010543397	0.000303885	-0.011701246	0.027879805
2018/11/6	-0.006927555	-0.00808431	-0.005583791	-0.015218079
2018/11/7	-0.004201191	-0.018878695	-0.008847678	-0.007663097
2018/11/8	0.006575424	-0.015959227	0.000159459	-0.011492323
2018/11/9	-0.030835548	0.000739775	-0.02297581	-0.013972389
2018/11/12	0.003363714	0.017782667	-0.000138442	0.017571855
2018/11/13	0.003524141	0.025496382	0.00659421	0.039665788
2018/11/14	-0.011726497	-0.01606235	-0.015220241	-0.003118486
2018/11/15	0.008448944	0.028246075	0.020369676	0.03266941
2018/11/16	0.00034951	0.024760052	-0.000435034	0.025468011
2018/11/19	0.013658052	0.030391931	0.0082965	0.006605205
2018/11/20	-0.014759338	-0.046725712	-0.026457155	-0.042576166
2018/11/21	0.000937521	0.001716342	-0.001409963	0.004989265
2018/11/22	-0.003728255	-0.010026019	-0.010152422	-0.012195203
2018/11/23	-0.012771444	-0.032311375	-0.014458303	-0.054323163
2018/11/26	0.004490633	-0.004517171	0.003056179	-0.006580198
2018/11/27	-0.005186068	0.003673906	-0.001947937	0.001931082
2018/11/28	0.007122012	0.025446925	0.009575576	0.01316667
2018/11/29	-0.005397191	-0.033589068	-0.00993294	-0.037990873
2018/11/30	0.008465843	0.015808564	0.006900018	0.021977187
2018/12/3	0.017927869	0.028963129	0.024910271	0.027990433
2018/12/4	0.003344607	0.010615653	-0.00198541	0.000748826
2018/12/5	-0.006995407	-0.013457863	-0.011253882	-0.023016584
2018/12/6	-0.011724772	-0.026804563	-0.017815579	-0.02199519
2018/12/7	-0.001339017	0.003328358	-0.001639165	0.000380706
2018/12/10	-0.009154545	-0.013691323	-0.017492436	-0.015965034
2018/12/11	8.91E-05	0.003362971	0.003556219	0.008330451
2018/12/12	0.001375162	0.003008452	0.006755631	0.003987803
2018/12/13	0.006927465	0.011299362	0.01133709	0.008767725
2018/12/14	-0.01127862	-0.028945606	-0.017160335	-0.004824345
2018/12/17	0.003351225	0.005383992	0.000962554	0.005043001
2018/12/18	-0.010191388	-0.016681363	-0.011261702	0.00123282
2018/12/19	-0.010835013	-0.008713531	-0.004151646	-0.010294533
2018/12/20	-0.018283601	0.009543648	-0.014657355	0.005748314
2018/12/21	-0.010614769	-0.01793826	-0.014815881	-0.016976736
2018/12/24	-0.002202954	-0.009100328	-0.002415774	-0.004315562
2018/12/25	-0.003492834	-0.022025262	-0.007544782	-0.025674939
2018/12/26	-0.00322887	-0.006305766	-0.011795364	-0.004490424
2018/12/27	0.001671969	-0.002017297	-0.001599155	-0.016143349
2018/12/28	0.009222579	0.019478851	0.001306076	0.013430347
2019/1/2	-0.016977838	-0.002460161	-0.020901388	-0.008969586
2019/1/3	0.009165453	0.021962523	0.012888707	0.007620689
2019/1/4	0.020149345	0.065511361	0.027293343	0.052860557
2019/1/7	-0.002305064	0.001060508	-0.015780391	0.000236007
2019/1/8	-0.004399139	0.003124478	-0.011200795	-0.003510083
2019/1/9	0.008421102	0.001659056	0.013677802	-0.001898064
2019/1/10	-0.002658189	-0.011722437	-0.004485128	-0.014418044
2019/1/11	0.0086319	0.005895238	0.005001773	0.004867863
2019/1/14	-0.006624296	-0.003644528	-0.012935661	-0.005141428
2019/1/15	0.010534397	0.025270054	0.022995338	0.014154037
2019/1/16	0.001989611	-0.009422393	0.005668504	-0.00761992
2019/1/17	-0.005200609	-0.010234545	0.002387951	-0.011155892
2019/1/18	0.017946706	0.012909654	0.021323293	0.006294821
2019/1/21	0.002164142	-0.005908068	0.009065492	0.002493434
2019/1/22	-0.007872399	-0.015153461	-0.014622048	-0.013702152
2019/1/23	0.002688258	-0.001679119	-0.001259677	-0.00644384
2019/1/24	0.008171347	0.0156969	0.007613544	0.008752246
2019/1/25	0.015911463	-0.003498643	0.012890142	-0.002678614
2019/1/28	-0.000919723	-0.002350454	0.000244864	-0.029604747
2019/1/29	0.007117179	-0.009236888	0.005444424	-0.024879916
2019/1/30	-0.003617268	-0.012770781	-0.013089465	0.003103813
2019/1/31	0.017744577	0.011820307	0.026700018	-0.012339958
2019/2/1	0.0010363	0.026657969	0.004462073	0.02528978
2019/2/11	-0.00075432	0.017065568	0.00731033	0.021378995
2019/2/12	0.000769235	0.006981199	0.003539595	0.012012061
2019/2/13	0.013897992	0.034115132	0.021205129	0.028540436
2019/2/14	-0.005435798	-0.003500496	-0.005841496	-0.002901217
2019/2/15	-0.019433133	-0.021904115	-0.025323527	0.001586801
2019/2/18	0.018815087	0.056006547	0.031445859	0.078579307
2019/2/19	-0.001490799	0.006409553	0.013222929	0.046917635
2019/2/20	0.001594381	0.005606623	0.01222948	-0.008428256
2019/2/21	-0.004688372	0.007847265	-0.008187992	0.041082368
2019/2/22	0.013383795	0.092365032	0.03073395	0.082345807
2019/2/25	0.064665743	0.095316327	0.087676727	0.094831897
2019/2/26	-0.02345553	-0.019440264	-0.02736564	0.012612539
2019/2/27	0.015821156	-0.00718346	0.002763457	0.038619424
2019/2/28	-0.004248774	-0.035808992	-0.015948153	-0.068881223
2019/3/1	0.031745896	0.033559074	0.040361064	0.027516247
2019/3/4	0.005454831	0.007576415	0.004181448	0.021332927
2019/3/5	-0.004115254	0.00252112	-0.006567632	0.009660578
2019/3/6	0.003848582	0.052560859	0.010108594	0.054950531
2019/3/7	-0.015877521	0.036939266	-0.02268885	-0.009218476
2019/3/8	-0.038276951	-0.090828878	-0.047156958	-0.091781646
2019/3/11	0.003341544	0.01320875	0.008396937	0.011538939
2019/3/12	0.003506955	0.011422366	0.002366822	0.015491167
2019/3/13	0.000627793	-0.018615703	0.008612774	-0.029322543
2019/3/14	-0.000546564	-0.034941709	-0.000565893	-0.032839542
2019/3/15	0.003955061	0.013593787	0.011581684	0.020199434
2019/3/18	0.01721146	0.024286171	0.018889069	0.012323318
2019/3/19	-0.004892017	-0.010497734	-0.003715261	0.003185399
2019/3/20	0.001328469	0.01414606	0.002250015	0.035550546
2019/3/21	-0.007227255	0.015145099	0.005431555	0.011954196
2019/3/22	-0.002268884	-0.011238555	-0.006986365	-0.027115013
2019/3/25	-0.027067409	-0.038999634	-0.031258579	-0.019662544
2019/3/26	-0.001880254	-0.031896037	-0.002487895	-0.043082813
2019/3/27	0.00907534	0.005152199	0.010572449	-0.003178483
2019/3/28	-0.00564256	-0.007432913	-0.014894674	-0.017379194
2019/3/29	0.029308422	0.07554255	0.046768058	0.054593359
2019/4/1	0.01707489	0.020022238	0.021713429	0.030044273
2019/4/2	0.002565711	-0.003069266	0.001770714	0.03856636
2019/4/3	0.006959199	0.048519843	0.012713417	0.015094407
2019/4/4	0.016373146	0.000461058	0.012434128	-0.015988086
2019/4/8	0.007401199	-0.022774877	0.006700875	-0.01813155
2019/4/9	-0.011177357	0.001131129	-0.007237568	0.001940712
2019/4/10	-0.003114302	-0.01432747	-0.001905522	-0.012358618
2019/4/11	-0.007388136	-0.022970905	-0.011066478	-0.004220933
2019/4/12	9.75E-05	0.004451634	-0.001050594	0.030754548
2019/4/15	0.005089184	-0.02099153	0.015615319	-0.018063928
2019/4/16	0.039772709	0.0269609	0.040445746	0.029018293
2019/4/17	-0.005797051	-0.009174989	-0.00404291	-0.016973509
2019/4/18	-0.007945347	-0.007167436	0.005902154	-0.017250328
2019/4/19	0.007454847	0.012937455	0.025638178	0.006716459
2019/4/22	-0.028604366	-0.025172785	-0.033151731	-0.022221936
2019/4/23	0.001680948	0.005981725	-0.000848519	-0.008016085
2019/4/24	0.002521311	0.009139008	-0.007384152	0.007094523
2019/4/25	-0.010461245	-0.031548594	-0.015072491	-0.045627857
2019/4/26	-0.016343366	0.006457738	-0.006924349	-0.035269272
2019/4/29	0.017230526	-0.041835612	0.016533743	-0.054212242
2019/4/30	0.003259592	0.005555969	-0.0076793	0.011226949
2019/5/6	-0.027406373	-0.09976034	-0.06269254	-0.079242709
2019/5/7	-0.001869092	0.014131074	-0.001135418	0.018789454
2019/5/8	-0.016388884	-0.014822717	-0.022868013	-0.007872255
2019/5/9	-0.019577059	-0.014226643	-0.027658538	-0.008882796
2019/5/10	0.021253122	0.044648805	0.047034221	0.042078173
2019/5/13	-0.014817314	-0.023269529	-0.032270849	-0.016262941
2019/5/14	-0.00378364	-0.010979712	-0.003240925	0.000525682
2019/5/15	0.016113084	0.017911012	0.022239685	0.016924791
2019/5/16	0.000324178	-1.42E-05	-0.000785186	0.007491916
2019/5/17	-0.012226038	-0.042861837	-0.024249216	-0.048334821
2019/5/20	0.000876687	0.01034581	-0.003156255	0.004318504
2019/5/21	0.00706578	0.014445578	0.010884701	0.023184143
2019/5/22	-0.002745623	-0.010547623	-0.005195261	-0.020635856
2019/5/23	-0.00580751	-0.002533408	-0.018456377	-0.012937959
2019/5/24	0.005997376	-0.000234628	0.006460897	-0.000229441
2019/5/27	0.002250538	0.028539496	0.00978325	0.026568091
2019/5/28	0.006044738	0.000584216	0.00917805	0.003346162
2019/5/29	-0.008500835	-0.004998225	0.034867835	0.005297525
2019/5/30	-0.000393975	-0.012953978	-0.015736412	-0.021183564
2019/5/31	-0.003477159	-0.005526403	-0.008888084	-0.007152278
2019/6/3	0.002600753	0.000262467	0.004467156	-0.016642274
2019/6/4	-0.000847294	-0.003212666	-0.012058288	-0.011679127
2019/6/5	0.003317482	0.007823751	-0.006025693	0.000620201
2019/6/6	-0.000282178	-0.010137415	-0.003308258	-0.020936115
2019/6/10	0.013291519	-0.012940532	0.01857716	-0.015543046
2019/6/11	0.010421418	0.05146407	0.023543156	0.045633654
2019/6/12	-0.001720943	-0.01239131	-0.008704446	-0.011544937
2019/6/13	-0.001803806	0.006860456	0.000627689	0.008040595
2019/6/14	-0.001217681	-0.020174049	-0.008542385	-0.019106319
2019/6/17	0.003985763	0.007239511	0.004420342	-0.003900817
2019/6/18	0.0044216	-0.001581869	0.007271967	-0.003938887
2019/6/19	0.003061628	0.021386469	0.016312156	0.015448502
2019/6/20	0.024570973	0.058187835	0.042511713	0.058571081
2019/6/21	-0.008507988	0.014907338	-0.001467346	0.029680136
2019/6/24	0.002184195	-0.002609204	0.001975087	-0.016292235
2019/6/25	-0.021400344	0.001967369	-0.018697462	-0.013956573
2019/6/26	-0.004848112	-0.022151589	-0.001206119	-0.015611345
2019/6/27	0.009484544	0.014813313	0.010943505	0.009456303
2019/6/28	-0.003159147	-0.003477483	0.000611126	-0.015739417
2019/7/1	0.012935123	0.022176704	0.030285942	0.024467538
2019/7/2	-0.000412137	-0.009541299	-0.00822762	0.004701435
2019/7/3	-0.00626157	-0.018000908	-0.009383569	-0.015915343
2019/7/4	-0.001310391	0.000971643	-0.009130988	-0.001132921
2019/7/5	-0.004236796	-0.001158093	0.006445392	-0.001750764
2019/7/8	-0.01847722	-0.026301858	-0.029854945	-0.043744972
2019/7/9	-0.006952739	0.007574039	-0.004401529	0.004336187
2019/7/10	-0.006217043	-0.002010515	0.004098306	-0.008773157
2019/7/11	0.001679857	-0.000516866	0.007762125	0.002277829
2019/7/12	0.008019597	0.004222308	0.02216306	0.00730528
2019/7/15	-0.001367201	0.019706459	0.000886679	0.017737779
2019/7/16	-0.001724902	-0.004780207	-0.007539316	-0.001892598
2019/7/17	-0.003944439	-0.003047805	-1.23E-05	-0.002517539
2019/7/18	-0.000857572	-0.014170673	-0.000909879	-0.024789851
2019/7/19	0.01244471	0.01960478	0.009571844	0.014972893
2019/7/22	-0.002790627	-0.023891346	-0.009258851	-0.023843668
2019/7/23	0.001747574	0.005670669	-0.008423096	0.008239866
2019/7/24	0.005796607	0.007376618	0.019210678	0.008332199
2019/7/25	0.014740492	0.004405353	0.005937797	0.00068152
2019/7/26	-0.00076138	-0.004916986	0.003080882	-0.004136158
2019/7/29	-0.001028251	-0.015513025	-0.003498055	-0.01303302
2019/7/30	0.004641549	0.008946321	0.013483839	0.041357556
2019/7/31	-0.007812047	-0.005069289	-0.017677381	-0.01875446
2019/8/1	-0.008971297	-0.013483967	-0.00439097	-0.002230459
2019/8/2	-0.011611318	-0.033977272	-0.01933685	-0.023150459
2019/8/5	-0.018686282	-0.021372037	-0.019327341	-0.025684476
2019/8/6	-0.01058319	-0.006207926	-0.005429739	-0.029549016
2019/8/7	-0.002741432	-0.01616807	-0.009339708	-0.013273987
2019/8/8	0.016905137	0.013550383	0.010065379	0.006527415
2019/8/9	-0.001163569	-0.013177296	-0.007607238	-0.016695794
2019/8/12	0.011182118	0.022148858	0.019176447	0.02033621
2019/8/13	-0.010974635	-0.012674478	-0.020286383	-0.011503924
2019/8/14	-0.002605376	0.001565454	-3.87E-05	-7.68E-05
2019/8/15	-0.000924533	-0.000841496	0.008585215	-0.006268669
2019/8/16	-0.002660812	0.002360301	0.004377735	0.005135166
2019/8/19	0.004700953	0.066063298	0.025303998	0.043380106
2019/8/20	-0.001771589	-0.007461946	-0.007627307	-0.00739668
2019/8/21	-0.003291157	-0.003103583	0.004452866	-0.004678808
2019/8/22	-0.001512341	-0.001436752	0.004329675	0.000521514
2019/8/23	0.010734539	-0.004238569	0.015350296	0.003258378
2019/8/26	-0.016671963	-0.016024535	-0.02441676	-0.021154579
2019/8/27	0.004488347	0.018908156	0.005397404	0.018194088
2019/8/28	-0.008538868	-0.013594738	-0.013157067	-0.00078214
2019/8/29	-0.006264907	-0.005854868	-0.007205518	-0.005298062
2019/8/30	0.002073235	-0.004327867	0.003659931	-0.006057442
2019/9/2	0.005693421	0.021860651	0.007124776	0.0260191
2019/9/3	-0.000586251	0.002014663	-0.000104841	0.004899706
2019/9/4	0.015580919	0.017155076	0.010347049	0.015974796
2019/9/5	0.012306999	0.028015921	0.012977636	0.034896235
2019/9/6	0.006485614	0.009122768	0.011240674	-0.001505369
2019/9/9	-0.003163373	0.013203422	-0.003669163	0.012551493
2019/9/10	-0.003875455	0.002778849	-0.009022962	0.005163198
2019/9/11	0.00739523	0.008600558	0.003984387	0.017157527
2019/9/12	0.003947707	0.01419737	0.01887746	0.002736543
2019/9/16	-0.005347586	-0.015050226	-0.014176442	-0.009488647
2019/9/17	-0.012702088	-0.0287332	-0.019021052	-0.026332248
2019/9/18	0.000686264	-0.00666104	0.001180841	-0.002399824
2019/9/19	0.001673456	0.007538747	0	0.010521734
2019/9/20	0.004919031	-0.005705541	0.001580557	-0.001842386
2019/9/23	-0.009172759	-0.01499129	-0.014563233	-0.011511556
2019/9/24	-0.001702769	0.001261282	-0.007812096	-0.000301434
2019/9/25	0.004710338	-0.007441452	-0.002891809	-0.013615998
2019/9/26	0.014038196	-0.012960154	-0.000971457	-0.01359523
2019/9/27	0.000724102	0.006947631	-0.001533342	0.005434345
2019/9/30	-0.009901465	-0.02343336	-0.014907401	-0.01866992
2019/10/8	0.013515677	-0.006447494	0.010912234	-0.003258537
2019/10/9	0.011245576	0.002502104	0.006949316	0.008061571
2019/10/10	-0.0005955	0.007805233	0.002404407	0.006735379
2019/10/11	0.019821003	0.018487688	0.013885234	0.009815003
2019/10/14	0.019535869	0.014322922	0.014505006	0.036356323
2019/10/15	0.001795952	-0.012838793	-0.003528212	-0.01761049
2019/10/16	-0.003921132	-0.004445216	0.001108796	0.000220608
2019/10/17	-0.001965608	-0.005060991	0.003877289	-0.015649972
2019/10/18	-0.015554679	-0.022643006	-0.020438656	-0.02349254
2019/10/21	0.011947181	-0.009517639	0.011373674	-0.006285836
2019/10/22	-0.003721814	0.006179687	-0.001910854	0.007560691
2019/10/23	-0.000168284	-0.007956446	-0.00702812	-0.009548849
2019/10/24	0.011027315	0.004178957	0.001377871	0.002755102
2019/10/25	-0.002632828	0.011558196	-0.009638861	0.008764674
2019/10/28	-0.006247636	0.014853701	0.008114741	0.014788283
2019/10/29	-0.002629523	-0.021653172	-0.011372403	-0.022518018
2019/10/30	-0.00327311	-0.008636557	0.003105986	-0.0144883
2019/10/31	-0.005256658	-0.000860598	-0.001893672	-0.010186782
2019/11/1	0.020815743	0.013469129	0.015357591	0.014196768
2019/11/4	0.005560039	0.001344058	0.012981429	-0.003712336
2019/11/5	0.011384251	0.013537441	0.008100387	0.011544781
2019/11/6	0.003196008	-0.011023955	-0.004724746	-0.015011083
2019/11/7	-0.0025826	0.00507826	-0.000519533	-1.69E-06
2019/11/8	-0.01259211	-0.013604499	-0.004794874	0.003404094
2019/11/11	-0.015277657	-0.019185792	-0.011117496	-0.026004957
2019/11/12	0.001907677	0.002866742	0.003714059	0.001920694
2019/11/13	-0.004334671	-0.010361883	-0.014700103	-0.008073068
2019/11/14	-0.005276284	0.000730151	-0.005927555	0.000187519
2019/11/15	5.25E-05	-0.010890572	-0.004318069	-0.013597328
2019/11/18	0.011852105	0.013106962	0.013644618	0.011320417
2019/11/19	-0.000462152	0.008325766	-0.001421137	0.014311922
2019/11/20	-0.018102044	-0.016339614	-0.015613856	-0.014945512
2019/11/21	-0.002611885	0.000469732	-0.010602327	0.003837162
2019/11/22	-0.003708218	-0.003189702	-0.008967584	-0.006288267
2019/11/25	0.011874627	0.005330057	0.011492343	0.002229951
2019/11/26	-0.006111376	0.000644141	-0.002167379	0.00020026
2019/11/27	0.000861555	-0.008598252	-0.003061244	-0.00306052
2019/11/28	-0.003913893	-0.000516777	-0.006467972	-0.008979071
2019/11/29	-0.00611906	0.004317942	-0.006908249	0.011628578
2019/12/2	0.000782726	0.007150528	0.000210044	-0.000454749
2019/12/3	0.0036588	0.006650248	0.005101863	0.002162129
2019/12/4	-0.005378863	-0.002992231	-0.004498233	-0.00181016
2019/12/5	0.005002661	0.015646067	0.012420037	0.012616607
2019/12/6	0.001044825	0.004272931	0.001122267	-0.001296205
2019/12/9	-0.001700483	-0.001598425	-0.003548072	-0.000806457
2019/12/10	-0.003709823	-0.002015942	0.000592941	-0.003839579
2019/12/11	0.010910585	0.001258653	0.007350042	0.000266465
2019/12/12	-0.00256273	-0.005733961	0.001386347	-0.010515062
2019/12/13	0.019416575	0.036904036	0.033413903	0.041660922
2019/12/16	-0.002487157	0.016435037	-0.003798636	0.015421339
2019/12/17	0.013900948	0.027583506	0.010685721	0.034747894
2019/12/18	0.001004704	0.003031609	0.000420121	-0.005642883
2019/12/19	0.001581169	-0.004876249	-0.00257705	-0.001214949
2019/12/20	0.000102302	0.003857912	-0.003262781	-0.001567007
2019/12/23	-0.011226306	-0.025706358	-0.017819705	-0.030426807
2019/12/24	0.005910293	0.010278666	0.001975615	0.009707557
2019/12/25	-0.00457075	0.001302599	-0.002637835	-0.0007458
2019/12/26	0.007406641	0.025832672	0.007386064	0.016105849
2019/12/27	0.001200591	-0.02185482	-0.002406982	0.004849194
2019/12/30	-0.000849049	0.055848348	0.024349924	0.019575379
2019/12/31	-0.000550804	-0.003875581	-0.003858996	-0.000743548
2020/1/2	0.015966778	0.006514022	0.014431573	0.012107128
2020/1/3	0.002516174	-0.001274167	0.006034841	0.003012961
2020/1/6	-0.006899645	0.000555282	-0.012665302	-0.007378667
2020/1/7	0.004673291	0.006739705	0.008861895	0.010311234
2020/1/8	-0.016205313	-0.03286627	-0.017761847	-0.034569824
2020/1/9	0.005201209	0.016134977	0.007425523	0.009836808
2020/1/10	-0.000142858	0.0014135	-0.002172718	-0.005218698
2020/1/13	0.002720995	0.013159998	0.011242069	0.00675647
2020/1/14	-0.002538782	-0.012816475	-0.000753659	0.001013826
2020/1/15	-0.010913886	-0.00484565	-0.008409705	-0.010061468
2020/1/16	-0.006715443	-0.00562739	-0.012698988	-0.010251117
2020/1/17	2.82E-05	0.003977067	0.000277337	-0.003629998
2020/1/20	0.005076825	0.015424209	0.013324623	0.015480048
2020/1/21	-0.01424494	-0.019144213	-0.0217368	-0.022369237
2020/1/22	-0.000554087	0.007566531	-0.002319115	-0.003482988
2020/1/23	-0.024472401	-0.044254086	-0.02869191	-0.047853431
2020/2/3	-0.068564682	-0.1052435	-0.086516401	-0.105125069
2020/2/4	0.020741137	-0.001378401	0.029454976	-0.015091369
2020/2/5	-0.000558914	0.014445096	-0.00143224	0.016390969
2020/2/6	0.006777662	0.026942124	0.010041618	0.016404741
2020/2/7	-0.004185455	0.002884611	-0.00532844	0.012717573
2020/2/10	-0.004249847	0.010305004	-0.003554455	0.013694869
2020/2/11	0.010353786	-0.002460718	0.007716329	-0.00182056
2020/2/12	0.001828723	0.015589521	0.003684959	0.007256978
2020/2/13	-0.008104624	-0.017661213	-0.009565594	-0.021346892
2020/2/14	0.00888074	0.018284754	0.007611908	0.025545817
2020/2/17	0.017645719	0.048941207	0.022825273	0.034446795
2020/2/18	-0.010127776	-0.006046312	-0.01065124	-0.007088477
2020/2/19	-0.000235614	0.002690293	0.003020491	0.013880137
2020/2/20	0.012578802	0.061566189	0.022758889	0.044725296
2020/2/21	-0.00326777	0.000758834	-0.004606626	-0.009543066
2020/2/24	-0.011836696	-0.00016167	-0.018014376	-0.006118473
2020/2/25	-0.009947525	0.010749932	-0.011158958	-0.003221612
2020/2/26	0.003593349	-0.020535981	-0.000328377	-0.010229122
2020/2/27	0.004746784	0.001054442	-0.002229515	-2.23E-05
2020/2/28	-0.026917429	-0.065548587	-0.034622645	-0.058715827
2020/3/2	0.018362694	0.047482861	0.023892252	0.038921487
2020/3/3	0.002030474	0.009750718	-0.002720109	0.006541694
2020/3/4	0.001943406	0.028915604	0.008795316	0.01344782
2020/3/5	0.025850347	0.02714649	0.027739289	0.036421628
2020/3/6	-0.015624094	-0.035378005	-0.020602672	-0.020977096
2020/3/9	-0.025705289	-0.030575342	-0.039627948	-0.036183551
2020/3/10	0.010971653	0.032580839	0.016955221	0.02400167
2020/3/11	-0.008817465	-0.030092466	-0.015276604	-0.021352093
2020/3/12	-0.005414514	-0.012362302	-0.016135383	-0.006321349
2020/3/13	-0.009807491	-0.006420734	-0.020016685	-0.007451395
2020/3/16	-0.029657988	-0.061100372	-0.037729522	-0.044827867
2020/3/17	-0.002137945	0.004792605	-0.004850731	-0.002920926
2020/3/18	-0.023449323	-0.032024401	-0.020477137	-0.0324113
2020/3/19	-0.028639572	0.012784635	-0.028175299	-0.000308331
2020/3/20	0.022058809	0.00849336	0.016890694	0.011121903
2020/3/23	-0.02296966	-0.03986307	-0.032038407	-0.037738798
2020/3/24	0.025571635	0.021319233	0.034852008	0.020896524
2020/3/25	0.016823432	0.016667286	0.030306903	0.017150982
2020/3/26	0.006083551	-0.015069921	-0.008210934	-0.014959238
2020/3/27	0.003257883	0.004734671	-3.05E-05	0.00239407
2020/3/30	-0.003513251	-0.010883653	-0.005992994	-0.01822667
2020/3/31	-0.011117037	-0.00457243	-0.005179563	0.001529855
2020/4/1	-0.000576939	-0.003317749	-0.003784817	-0.00727989
2020/4/2	0.006495843	0.019139272	0.010463443	0.026816422
2020/4/3	-0.006619885	-0.015578845	-0.01164203	-0.017594415
2020/4/7	0.011579616	0.023292135	0.014684401	0.020180094
2020/4/8	-0.005764482	-0.003842209	-0.011003342	-0.004174007
2020/4/9	-0.0001833	0.009460123	0.002542488	0.008419926
2020/4/10	-0.000294721	-0.015427272	0.00782354	-0.018759572
2020/4/13	-0.007273823	-0.007108616	-0.007946912	-0.010868171
2020/4/14	0.011615585	0.025471325	0.015016163	0.013809025
2020/4/15	-0.005396272	-0.012941652	-0.006467615	-0.011249655
2020/4/16	-0.002674692	0.011004123	-0.00368176	-0.001386326
2020/4/17	0.00795834	-0.004039344	0.030084655	0.000619203
2020/4/20	-0.0031843	0.00388695	0.005973979	0.00287417
2020/4/21	-0.003824969	-0.017188556	-0.013863438	-0.013861717
2020/4/22	-0.000751274	0.002168313	0.0017697	0.004538452
2020/4/23	-0.003531838	-0.009496425	0.002115526	-0.005498418
2020/4/24	-0.003236103	-0.017185506	-0.016797403	-0.007217327
2020/4/27	0.018216278	-0.002820754	0.012977222	0.008696396
2020/4/28	0.002316432	0.01230931	0.011476396	-0.010224277
2020/4/29	0.023533535	0.002700677	0.022381293	-0.003404784
2020/4/30	0.002578037	0.022575278	0.00475764	0.017585516
2020/5/6	-0.010682939	0.002591614	-0.008158773	0.006084252
2020/5/7	-0.005446711	-0.006813861	-0.00575296	-0.004177595
2020/5/8	0.009750223	0.018242398	-0.002394637	0.010815177
2020/5/11	-0.000437505	-0.007512084	0.008298035	-0.003520668
2020/5/12	-0.007594438	-0.00351299	-0.008689541	-0.007855721
2020/5/13	-0.000712795	0.002223088	-0.00273012	-0.000231641
2020/5/14	-0.010621073	-0.014243523	-0.01691344	-0.009024599
2020/5/15	-0.000822742	0.001125603	-0.002579137	0.002372504
2020/5/18	0.001078756	-0.005174163	-0.00188357	-0.006026348
2020/5/19	0.00653411	0.005975383	0.009710364	0.003433919
2020/5/20	0.004805254	-0.00576338	0.002038848	0.003779534
2020/5/21	-0.002917363	-0.009670555	-0.008290378	-0.003801331
2020/5/22	-0.018018903	-0.026152368	-0.02806295	-0.020384623
2020/5/25	-0.000150631	-0.002595975	-0.009371269	-0.009842625
2020/5/26	0.002506426	0.011709018	0.007215658	0.012082924
2020/5/27	0.004839457	-0.011606224	2.58E-05	-0.005164875
2020/5/28	0.012914341	0.013737602	0.017024599	0.023017868
2020/5/29	-0.006271723	-0.007720586	-0.00900726	-0.006402949
2020/6/1	0.01376888	0.043471448	0.018280305	0.027036758
2020/6/2	0.005747629	-0.003373676	0.021046512	-0.00177431
2020/6/3	0.001078767	-0.010586585	0.005388578	-0.009205651
2020/6/4	-0.003246433	-0.003919012	-0.004014182	-0.006404459
2020/6/5	0.00151521	0.009853412	0.002650189	0.002050659
2020/6/8	0.000607759	-0.004702236	0.020813459	-0.004111472
2020/6/9	0.001622745	0.010881684	0.001077491	0.002641503
2020/6/10	-0.006982747	-0.008930326	-0.011756912	0.003703339
2020/6/11	-0.012170726	-0.005709242	-0.027026815	-0.000982147
2020/6/12	0.001119762	-0.003757798	-0.003309231	0.001324393
2020/6/15	-0.012351104	-0.000998759	-0.016331803	-0.00624965
2020/6/16	0.007965938	0.010945983	0.013677512	0.008514564
2020/6/17	-0.000771077	-0.00342282	-0.003735923	-0.003626721
2020/6/18	-0.003361798	0.010990515	0.004286355	0.007660588
2020/6/19	0.001629782	0.0342168	0.006258576	0.016261214
2020/6/22	-0.005467958	0.025390931	-0.005523471	0.012934735
2020/6/23	-0.004843782	0.010009936	-0.011796669	0.003160884
2020/6/24	0.009179145	-0.001347207	0.008020396	0.006427312
2020/6/29	-0.002066729	-0.031578562	-0.017539558	-0.028356145
2020/6/30	-0.003124324	0.033957835	0.0049818	0.02191748
2020/7/1	0.018018506	0.019460773	0.029977445	0.006286381
2020/7/2	0.022767882	0.068791374	0.042124347	0.046064479
2020/7/3	0.025968686	0.074200188	0.041374419	0.036696174
2020/7/6	0.086484566	0.091808718	0.087704784	0.06413959
2020/7/7	-0.005123399	-0.024706029	-0.004159707	-0.026411314
2020/7/8	0.002835561	0.063437076	0.034352363	0.031188666
2020/7/9	-0.011960503	0.005217378	0.008978353	0.01646857
2020/7/10	-0.04422541	-0.02594565	-0.053821078	-0.01437052
2020/7/13	-0.004829387	0.018045854	0.003615468	0.016551687
2020/7/14	-0.01981173	0.0027019	-0.01369728	-0.005479405
2020/7/15	-0.026493813	-0.02983909	-0.010709578	0.024100589
2020/7/16	-0.005533088	-0.057842869	-0.034165684	-0.075346974
2020/7/17	0.000512031	-0.029481499	-0.012560794	-0.03010728
2020/7/20	0.026026137	0.049494483	0.0607358	0.04695711
2020/7/21	-0.009272917	-0.015165172	-0.011579877	-0.018929702
2020/7/22	-0.002994196	0.010620873	-0.01102488	0.007252358
2020/7/23	-0.017589193	0.00458599	-0.017738348	-0.007733462
2020/7/24	-0.025787356	-0.068742762	-0.038275632	-0.053489794
2020/7/27	-0.007712522	0.000691941	-0.003487161	-0.009753304
2020/7/28	0.004608201	-0.000971085	-0.000682292	0.004119476
2020/7/29	0.013106405	0.041870726	0.023251614	0.02357201
2020/7/30	-0.01028943	-0.011406046	-0.016032826	-0.011369099
2020/7/31	-3.38E-06	0.016149746	0.002204397	0.011897233
2020/8/3	0.007724491	0.02265759	0.015638067	0.04090194
2020/8/4	0.025206289	-0.005904655	0.037264978	0.001946825
2020/8/5	-0.012915535	-0.006087355	-0.018772338	0.003015517
2020/8/6	0.008012632	0.034820006	0.008099738	0.016487772
2020/8/7	-0.008853093	-0.033028854	-0.020480978	-0.020642516
2020/8/10	0.009833956	0.010482156	0.024410411	4.18E-05
2020/8/11	0.002545424	-0.036395037	-0.006248872	-0.026100798
2020/8/12	0.005921845	-0.005416192	0.00632739	-0.010190341
2020/8/13	-0.005250487	0.005502614	-0.008617023	0.00175752
2020/8/14	0.015127879	0.014062304	0.039032523	0.010177675
2020/8/17	0.027654126	0.046929524	0.05255216	0.042469918
2020/8/18	-0.009335944	-0.003634794	-0.003418312	-0.002282369
2020/8/19	-0.008489501	-0.018936001	-0.034620537	-0.021410904
2020/8/20	-0.014773004	-0.018771766	-0.013887275	-0.010219994
2020/8/21	0.002170496	0.014845148	0.008572684	0.00390606
2020/8/24	-0.006236037	-0.007752545	-0.015927921	0.000855431
2020/8/25	0.001939039	-0.004669975	0.000264077	-0.003673717
2020/8/26	-0.008089791	-0.026402125	-0.020288668	-0.027008436
2020/8/27	-0.000982659	0.00567959	0.002578216	0.004659039
2020/8/28	0.022148876	0.028301518	0.022646909	0.013420546
2020/8/31	-0.007273695	-0.006016384	-0.02066352	-0.007601242
2020/9/1	-0.002193113	0.007462486	-0.002052749	0.006010196
2020/9/2	-0.006152427	-0.001037209	-0.00495867	-0.00431144
2020/9/3	-0.004516227	-0.007956178	-0.009265911	-0.009757947
2020/9/4	-0.004024322	-0.010483423	-0.009610042	0.002310996
2020/9/7	-0.003788391	-0.032854245	-0.01082467	-0.016413661
2020/9/8	0.015740091	0.02062897	0.034702643	0.00892132
2020/9/9	-0.005480732	-0.022506511	-0.010892153	-0.020787554
2020/9/10	-0.00251533	-0.021261589	0.008565914	-0.03241822
2020/9/11	-0.007732492	0.002188308	0.001693135	0.002203412
2020/9/14	0.003980426	0.00150872	-0.002092959	0.003881419
2020/9/15	0.002680314	0.001922008	0.009577772	-0.003131489
2020/9/16	0.003410889	-0.003735	-0.00492884	-0.003768195
2020/9/17	-0.002736615	-0.00864836	-0.003319699	0.001292027
2020/9/18	0.020394858	0.049321115	0.060646837	0.03267223
2020/9/21	-0.007514211	-0.002698267	-0.017524497	-0.005683393
2020/9/22	-0.011281881	0.000986958	-0.01980296	-0.008757019
2020/9/23	-0.004843378	-0.008786647	-0.006625063	-0.008443973
2020/9/24	-0.012564384	-0.011538188	-0.009027171	-0.019177742
2020/9/25	-0.001119224	0.016751987	0.002504035	0.002909297
2020/9/28	0.00432527	-0.001938365	0.00224914	-0.00714819
2020/9/29	-0.011816154	0.002079784	-0.006909427	0.004194269
2020/9/30	-0.001929813	-0.01168529	-0.01218354	-0.009852941
2020/10/9	0.002419225	0.015257634	0.016616055	0.020794865
2020/10/12	0.026219158	0.037714234	0.039044973	0.031711972
2020/10/13	0.000287243	-0.013006024	-0.002126868	-0.008147173
2020/10/14	-2.45E-05	-0.011432464	-0.003547935	-0.012168373
2020/10/15	0.014319427	-0.002045001	0.011223045	-0.003827594
2020/10/16	0.016446149	0.003680133	0.015333613	0.001333396
2020/10/19	0.004094836	-0.010714235	0.003116193	-0.003443828
2020/10/20	-0.005009897	0.002447111	-0.004659694	-0.001079777
2020/10/21	0.018081774	-0.006231963	0.021371369	-0.007947427
2020/10/22	-0.002764819	0.006447281	-0.01137893	0.004939873
2020/10/23	0.006670801	-0.016782305	0.001391889	-0.007690098
2020/10/26	-0.019068189	-0.033312857	-0.013612626	-0.01617293
2020/10/27	-0.003740351	-0.000486781	0.000154396	-0.005899221
2020/10/28	-0.010334667	0.006005888	-0.011099809	-0.002971252
2020/10/29	-9.13E-05	0.007937261	-0.007860807	0.000912401
2020/10/30	-0.008270505	-0.033565075	-0.026240077	-0.018626347
2020/11/2	-0.000702812	-0.005674398	-0.015221828	-0.010739573
2020/11/3	0.010609006	0.026563722	0.021066267	0.022152157
2020/11/4	0.015092057	-0.006501081	-0.008368214	-0.014314288
2020/11/5	-0.004254247	0.015081538	0.004286213	0.013420127
2020/11/6	-0.003227601	0.00429627	-0.010218488	-0.003933854
2020/11/9	0.008763254	0.037696497	0.025440828	0.023792249
2020/11/10	0.006891984	-0.016684489	0.004124508	-0.014621369
2020/11/11	0.006990662	-0.021469845	0.005710294	-0.012022721
2020/11/12	-0.011065869	-0.005353236	-0.01603892	-0.00226574
2020/11/13	-0.018736178	-0.011474517	-0.025670228	-0.009977316
2020/11/16	0.004530902	0.007773247	0.020526921	0.010039036
2020/11/17	0.012386982	0.001362851	0.007814119	0.003308054
2020/11/18	0.022053317	0.005320953	0.018543864	0.005817363
2020/11/19	0.007527671	0.002091431	0.008628393	0.006220661
2020/11/20	-0.005977686	1.12E-05	-0.00938616	-0.002416983
2020/11/23	0.02045616	0.019077917	0.012401819	0.014583927
2020/11/24	-0.005334962	-0.009061993	-0.013151914	-0.0059149
2020/11/25	-0.008144598	-0.01541553	0.021059336	-0.009970263
2020/11/26	0.013754734	0.004102777	0.021463	0.000887996
2020/11/27	0.023183379	0.021426466	0.014408832	0.014556122
2020/11/30	-0.009005859	0.005645013	-0.006164925	-0.003380916
2020/12/1	0.027215031	0.036035504	0.028914531	0.028315796
2020/12/2	-0.005241377	-0.001187505	-0.003661583	-0.000899412
2020/12/3	-0.001802639	0.002027365	-0.004849302	0.002430762
2020/12/4	-0.013023723	-0.016964716	-0.00603887	-0.011308779
2020/12/7	-0.022338668	-0.017844059	-0.018787181	-0.018819057
2020/12/8	-0.006422851	0.001227054	-0.009531603	-0.0047611
2020/12/9	-0.000548471	-0.034276959	-0.005107601	-0.022806567
2020/12/10	-0.006126306	-0.002563873	-0.006873761	-0.009257776
2020/12/11	-0.011465188	-0.013318191	-0.018550772	-0.019222974
2020/12/14	0.010252203	-0.001564454	0.013207597	0.001469534
2020/12/15	-0.008273689	0.002089197	-0.012093797	-0.00594318
2020/12/16	0.001910079	-0.010547533	0.008245192	-0.008502974
2020/12/17	0.005723721	0.027060943	0.015630069	0.019570605
2020/12/18	-0.013016062	-0.010986147	-0.016482816	-0.005251804
2020/12/21	-0.003208847	0.008470224	0.000268085	0.006830284
2020/12/22	-0.016639314	-0.043674561	-0.036293039	-0.030861778
2020/12/23	0.002004529	0.008609348	0.007000138	0.006945227
2020/12/24	0.00554314	-0.008820834	-0.002784951	-0.012622037
2020/12/25	0.00147018	0.010891903	-0.008955862	0.010804568
2020/12/28	0.006875912	-0.003726351	0.010866379	-0.016037631
2020/12/29	0.002924661	0.004620935	0.003501504	0.002971367
2020/12/30	0.002702932	0.020346231	-2.09E-05	0.008865564
2020/12/31	0.009824742	0.044107368	0.027567611	0.022710334
2021/1/4	-0.019366278	0.006835964	-0.013925377	0.007145325
2021/1/5	-0.012101386	-0.000584112	-0.013171001	-0.006335391
2021/1/6	0.023499947	-0.000400422	0.019794207	-0.011906356
2021/1/7	0.009574445	0.010455627	0.01506289	-0.018543788
2021/1/8	0.004321208	-0.008249887	-0.001910336	0.004205345
2021/1/11	0.009959592	-0.024734196	-0.006418632	-0.022130306
2021/1/12	0.013616356	0.067101632	0.037571746	0.02492204
2021/1/13	-0.000686541	-0.022837613	-0.011124049	-0.02460892
2021/1/14	-0.00082834	-0.028447509	-0.004148537	0.002568059
2021/1/15	0.027365881	-0.001603185	0.024791871	0.002193879
2021/1/18	0.023079923	0.009937471	0.002301969	0.006470357
2021/1/19	-0.000108928	-0.000983906	0.004745804	-0.000396334
2021/1/20	-0.011149123	0.001858877	-0.025278066	-0.006138419
2021/1/21	0.00327354	0.015354175	-0.002393272	0.003446627
2021/1/22	-0.017565169	-0.02139734	-0.02806435	-0.019459735
2021/1/25	0.001915172	-0.005599143	0.011515014	-0.000308238
2021/1/26	-0.003663919	-0.039017551	-0.024601061	-0.004121771
2021/1/27	0.01411725	0.00140746	0.007090263	-0.000922741
2021/1/28	-0.00977426	-0.005128595	-0.022954317	0.001312794
2021/1/29	0.00278818	-0.008495391	-0.028998494	-0.009765151
2021/2/1	0.023859536	-0.006888025	0.009644674	-0.012820523
2021/2/2	-0.012965217	0.002185768	-0.000439681	-0.004856926
2021/2/3	0.018155076	-0.012543249	-0.006575547	-0.015275616
2021/2/4	0.003457112	-0.023841938	0.012743269	-0.020562009
2021/2/5	0.029414796	-0.008506184	0.015039651	0.001405678
2021/2/8	0.00447935	0.000929935	-0.009044705	2.93E-05
2021/2/9	-0.001623459	0.02996657	0.00099497	0.011107638
2021/2/10	-0.005171783	-0.000726599	0.009833045	0.006607168
2021/2/18	0.016654915	0.003954748	0.03634693	0.02028661
2021/2/19	-0.004890805	0.01957684	0.019595345	0.036084653
2021/2/22	-0.01685753	-0.028349855	-0.006893043	0.017195137
2021/2/23	0.008548311	-0.006061591	0.024186276	-0.007919438
2021/2/24	-0.016153401	-0.004871104	-0.020371612	0.004959832
2021/2/25	0.014914	0.000214352	0.037142082	0.001163453
2021/2/26	-0.035218291	-0.017089096	-0.040118812	-0.011389312
2021/3/1	8.85E-05	-0.00694021	-0.006691253	0.004456714
2021/3/2	-0.007336188	-0.01114877	-0.006901294	-0.010000115
2021/3/3	0.04428654	0.017252875	0.038599289	0.015209743
2021/3/4	-0.007785474	-0.022557993	-0.00368476	-0.005064319
2021/3/5	-0.008037808	0.021065808	-0.02588949	0.016403901
2021/3/8	-0.016719712	-0.020037212	-0.005017211	-0.007425409
2021/3/9	-0.019122543	-0.0261776	-0.01483016	-0.022760196
2021/3/10	-0.004529891	-0.005444046	-0.013468975	-0.013571029
2021/3/11	0.030732411	0.015816271	0.028054628	0.015274227
2021/3/12	0.01025324	0.000239061	-0.001938129	0.003328621
2021/3/15	0.008581134	-0.021207869	-0.003016982	-0.003442077
2021/3/16	0.01153708	0.002130883	0.018180504	0.009398322
2021/3/17	-0.015773943	0.003584004	-0.027835453	-0.003148026
2021/3/18	0.00285342	0.001008882	-0.008977135	-0.005542454
2021/3/19	-0.030168725	-0.0091812	-0.032271561	-0.008163173
2021/3/22	0.020358968	0.017342435	0.00604783	0.016491406
2021/3/23	-0.004619801	0.006008298	0.001852242	-0.00105418
2021/3/24	-0.016034702	0.005121393	-0.018057505	0.006534226
2021/3/25	-0.006480055	-0.008840768	-0.001264101	-0.007466413
2021/3/26	0.009810323	0.004826209	0.016529302	0.00396464
2021/3/29	0.0046899	-0.001673304	-0.005247669	0.002206633
2021/3/30	0.007409049	-0.001663495	-0.000483442	0.00328328
2021/3/31	0.00321996	-0.016173476	-0.008464068	0.004242332
2021/4/1	-0.003283716	0.008920142	0.006417454	-0.003975755
2021/4/2	-0.012300364	0.001434584	-0.00462239	-0.01926382
2021/4/6	0.002577182	-0.00107892	-0.002599614	0.003876691
2021/4/7	-0.002930854	-0.002224978	-0.017783065	0.002474976
2021/4/8	-0.002508763	0.003925335	0.005684154	-0.009188806
2021/4/9	-0.00513408	-0.010591686	-0.015824297	-0.00408525
2021/4/12	-0.003020222	-0.020269915	-0.005637822	-0.013575173
2021/4/13	-0.004239704	-0.00221226	-0.007162501	-0.008741413
2021/4/14	-0.012422591	0.011828907	0.00133241	0.004047651
2021/4/15	-0.009394885	-0.009289805	-0.015550808	-0.011047292
2021/4/16	0.002222617	0.007137677	0.011990783	0.013241749
2021/4/19	0.015171109	0.025828385	0.011649944	0.018811113
2021/4/20	0.003497211	-0.010297443	-0.006834891	-0.014095436
2021/4/21	0.017274082	-0.003122843	-0.000765291	-0.002603452
2021/4/22	-0.009718674	0.003429482	-0.00413021	-0.002957502
2021/4/23	0.004634489	-0.000638937	0.002334817	-0.011933541
2021/4/26	-0.009348859	-0.019881884	-0.023332407	-0.012258881
2021/4/27	-0.000196263	-0.007447142	0.011382325	-0.00381076
2021/4/28	-0.001233928	0.003920263	0.002586927	-0.001680813
2021/4/29	0.018697618	0.024086024	0.01577698	0.004483278
2021/4/30	-0.016526809	-0.010762459	-0.0150121	-0.011400496
2021/5/6	0.009917591	-0.008962505	-0.005031934	0.003642967
2021/5/7	0.010892412	-0.016698037	-0.005166424	0.002987542
2021/5/10	-0.006593486	-0.005819532	0.001525512	-0.001003015
2021/5/11	0.003263079	0.013579181	0.00248758	0.006029594
2021/5/12	0.004573849	-0.001354916	-0.002737133	0.002147483
2021/5/13	-0.00495234	-0.00510727	-0.008059912	-0.005246475
2021/5/14	0.012757292	0.071500937	0.043303474	0.03204539
2021/5/17	0.00246986	-0.01604266	-0.007373617	-0.013846561
2021/5/18	-0.001923844	0.001450925	0.010107838	0.005067571
2021/5/19	-0.015189518	-0.001087997	-0.013786344	-2.82E-05
2021/5/20	0.009800443	0.013558814	0.012124829	0.004194211
2021/5/21	-0.013233825	-0.018211764	-0.017570102	-0.009325108
2021/5/24	0.001049912	0.018865782	0.001833206	0.007397826
2021/5/25	0.035753893	0.04257709	0.041922971	0.024750529
2021/5/26	0.008106347	-0.001538007	0.003005114	0.002867381
2021/5/27	-0.008153725	0.001396136	-0.003521063	-0.005083059
2021/5/28	0.002275652	0.014880808	0.00280253	0.009466176
2021/5/31	-0.005168586	0.000582269	-0.012906332	-0.008796097
2021/6/1	-0.008343231	-0.015675921	-0.016888763	-0.002625809
2021/6/2	0.000540599	-0.018488212	-0.000565416	-0.002845169
2021/6/3	-0.007134747	-0.00211038	-0.008219194	0.00095778
2021/6/4	0.01001893	0.007816204	0.012362541	0.006271868
2021/6/7	-0.00573966	0.006090226	-0.004809985	0.000687426
2021/6/8	-0.000565485	0.001867392	0.002221858	0.008026371
2021/6/9	-0.003753748	-0.011208951	-0.000503539	0.001786287
2021/6/10	-0.0027586	0.004113381	-0.012835721	-0.002629353
2021/6/11	-0.009622682	-0.016251888	-0.013276814	-0.006230968
2021/6/15	-0.014925671	-0.016186544	-0.020116378	-0.010932496
2021/6/16	0.005730642	-0.007893504	0.001636193	-0.001807097
2021/6/17	-0.00667572	0.003445556	-0.012678027	-0.003624021
2021/6/18	-0.0112348	0.009110019	-0.006911038	0.005124482
2021/6/21	-0.010801473	-0.0012066	-0.006080128	-0.004292104
2021/6/22	0.012837967	-0.00202247	0.010567272	0.005228751
2021/6/23	-0.0033534	0.004372763	0.006598512	-0.001955181
2021/6/24	0.004250032	0.003974295	0.0001524	-0.00095982
2021/6/25	0.011500277	0.030716012	0.010487318	0.018145849
2021/6/28	-0.01783105	-0.010382079	-0.012331531	-0.016069532
2021/6/29	-0.010957682	-0.014000434	-0.014745969	-0.009482902
2021/6/30	0.009008092	0.011129372	-0.006561725	0.006253583
2021/7/1	0.017232494	-0.027304743	0.001548924	-0.015486561
2021/7/2	-0.023253512	-0.028936268	-0.030879014	-0.008690666
2021/7/5	0.000752258	-3.82E-05	0.003114669	0.00842375
2021/7/6	0.005283173	0.006153397	0.017595988	0.009267687
2021/7/7	-0.002997984	0.001971216	-0.007661076	0.003612456
2021/7/8	-0.026222598	-0.00230013	-0.022128042	-0.004866879
2021/7/9	-0.01130792	0.003309505	-0.005989723	0.009590776
2021/7/12	-0.004138949	0.021656182	-0.009790517	0.004175176
2021/7/13	-0.002442969	-0.005978369	0.011074233	-0.004249815
2021/7/14	-0.016890368	-0.010708905	-0.022827621	-0.009972681
2021/7/15	0.025232758	0.013634479	0.027911706	0.001844278
2021/7/16	-0.006107422	-0.000309507	-0.007361343	0.000859644
2021/7/19	-0.000514159	-0.003821013	-0.003085772	-0.012298497
2021/7/20	-0.013220272	-0.003299285	-0.008213895	-0.00123821
2021/7/21	-0.008812428	0.014190256	-0.004144943	0.001001132
2021/7/22	0.005568801	0.017102769	0.016897518	0.009368435
2021/7/23	-0.004299179	0.005027408	-0.005590909	0.008068013
2021/7/26	-0.032084934	-0.029237282	-0.047929686	-0.014803472
2021/7/27	-0.027026799	-0.033044526	-0.031935091	-0.006307247
2021/7/28	0.011021329	-0.009412802	-0.000387351	-0.011510811
2021/7/29	-0.006719546	0.012352177	-0.007231127	0.004207294
2021/7/30	-0.015104052	-0.022872301	0.002771179	0.002411916
2021/8/2	0.014065755	0.037302602	0.013896455	0.021359197
2021/8/3	-0.005186438	0.004718292	0.00158187	0.000517446
2021/8/4	-0.008405496	0.000325443	-0.010071785	0.007714814
2021/8/5	-0.001908207	-0.017714551	0.001283997	0.006109382
2021/8/6	0.00335799	0.001845406	-0.009066138	0.002467553
2021/8/9	0.025320445	0.021696645	0.024960032	0.006057364
2021/8/10	0.018992647	0.015286135	0.008241111	0.001334125
2021/8/11	0.009017477	-0.008663923	0.002319027	-0.001682633
2021/8/12	-0.004526043	-0.00653512	-0.01473814	0.008285041
2021/8/13	0.000836276	9.95E-05	-0.003359275	0.008601062
2021/8/16	-0.001238188	0.007991766	0.008234558	0.013654868
2021/8/17	-0.009474302	-0.007270507	-0.005459156	-0.004971584
2021/8/18	0.032276689	0.065715666	0.028938688	0.0399473
2021/8/19	-0.019740313	-0.018029511	-0.028763491	-0.016429893
2021/8/20	-0.006894624	-0.003003094	-0.011006602	0.00623014
2021/8/23	0.00043812	0.002374734	-0.001181506	0.00023243
2021/8/24	0.003416414	0.022665753	0.000510367	0.008148486
2021/8/25	-0.009233172	-0.016635584	-0.001483472	0.001360503
2021/8/26	-0.014480202	-0.014223032	-0.016891725	0.00522591
2021/8/27	0.002869254	-0.003881639	0.020269336	0.006214636
2021/8/30	-0.016591807	-0.015800946	-0.015613837	0.005218864
2021/8/31	0.014317311	0.02184449	0.006648113	0.021327342
2021/9/1	0.02268042	0.036054824	0.034633126	0.010253659
2021/9/2	0.009210285	0.016923542	0.006665615	0.008812406
2021/9/3	0.001887852	-0.009779139	0.002845365	-0.01052189
2021/9/6	-0.001257654	0.02844445	0.007948864	-0.005393387
2021/9/7	0.017791896	0.024411391	0.012754494	0.004737716
2021/9/8	-0.001253848	0.00114823	5.58E-05	0.011136674
2021/9/9	-0.00362204	-0.008523922	0.000248356	0.002364949
2021/9/10	0.021805503	0.011637	0.001250978	0.000404118
2021/9/13	-0.001481031	0.003297061	0.004076329	0.00135205
2021/9/14	-0.027286463	-0.03078208	-0.025636342	-0.02432519
2021/9/15	-0.007795937	-0.001798721	0.000222364	0.008322908
2021/9/16	-0.009581754	-0.023796456	-0.00660404	-0.010888295
2021/9/17	0.001688435	0.013474764	-0.011574864	-0.005869448
2021/9/22	-0.021740073	-0.006805123	-0.011641156	-0.002387749
2021/9/23	0.000105944	0.011409425	0.009527441	0.018455026
2021/9/24	-0.007918861	-0.014137693	-0.007781646	-0.00088306
2021/9/27	1.13E-05	-0.027245634	0.00825116	-0.018630755
2021/9/28	0.016738357	0.016761686	0.006062744	0.014937563
2021/9/29	0.008909644	-0.015713809	-0.007376884	-0.028511037
2021/9/30	-0.010666074	-0.001642161	-0.01499947	0.00355365
2021/10/8	0.016069682	0.011162292	0.051611148	0.018260989
2021/10/11	0.022097519	-0.006649922	0.009374799	-0.010970025
2021/10/12	0.000246964	-0.030370689	-0.00794517	-0.021216297
2021/10/13	-0.00176383	0.00314092	-0.012096561	-3.34E-05
2021/10/14	-0.010294817	-0.000548651	-0.007328802	0.00624315
2021/10/15	0.008738715	-0.000847422	-0.001021718	-0.008390017
2021/10/18	-0.006950451	0.00153915	-0.011602275	0.009087157
2021/10/19	0.006767311	0.005528522	0.020487824	0.004326224
2021/10/20	-0.00693158	-0.002564287	-0.006651572	-0.000451032
2021/10/21	0.021198631	0.002078052	0.032317895	0.001142737
2021/10/22	0.001599499	0.000557371	-0.000972958	-0.007807452
2021/10/25	0.000169655	0.014418715	-0.005211882	0.005974164
2021/10/26	-0.000436313	-0.011518292	-0.010490679	0.001672062
2021/10/27	-0.008473015	-0.026800207	-0.005658468	-0.020628393
2021/10/28	-0.00660371	-0.007471135	-0.010294603	-0.011366172
2021/10/29	-0.004457214	0.008284345	-0.033193699	0.01090995
2021/11/1	0.011513169	0.004937863	0.006579621	0.00041061
2021/11/2	-0.029455288	-0.019936403	-0.01482096	-0.022050746
2021/11/3	-0.000402813	0.002214404	0.002259279	0.005380493
2021/11/4	-0.004128731	0.00015974	-0.00306393	0.004603259
2021/11/5	-0.004044293	-0.003150345	-0.002764503	-0.00680372
2021/11/8	-0.004411276	0.010336738	0.004734479	0.00773868
2021/11/9	0.000530573	0.007123005	-0.008104399	0.007770792
2021/11/10	-0.003256383	-0.003178419	-0.0080117	0.014135307
2021/11/11	0.026131062	0.029806504	0.025934881	0.018786739
2021/11/12	-0.003620031	-0.004242979	-0.005772285	-0.002332509
2021/11/15	0.00563725	-0.006213672	0.003800177	-0.000832152
2021/11/16	-0.006278085	-0.014598098	-0.000181908	-0.007666662
2021/11/17	-0.007700169	-0.000411249	-0.001493964	0.001023291
2021/11/18	-0.007025007	-0.010825644	-0.013650285	-0.008507948
2021/11/19	0.01119793	0.020289779	0.010881359	0.007973088
2021/11/22	-0.009637827	0.006402927	-0.005069357	-0.007771121
2021/11/23	0.001725326	0.00230741	-0.000761814	0.003085208
2021/11/24	0.001059046	-0.002640878	0.003259301	-0.001846849
2021/11/25	-0.003196357	-0.005195003	-0.002675731	0.006721455
2021/11/26	-0.008042269	-0.006980978	-0.012786535	0.001471356
2021/11/29	-0.004302218	-0.009011252	-0.003299194	-0.004048037
2021/11/30	-0.0026044	0.000693258	-0.001582209	0.015580328
2021/12/1	0.006927388	0.013585279	0.009189013	0.007507622
2021/12/2	0.003639209	0.008681947	-0.001106523	-0.004769659
2021/12/3	0.006538579	0.005431058	0.004516498	0.000639312
2021/12/6	0.00497714	0.013438315	0.001790064	-0.000264097
2021/12/7	0.009896156	0.002668455	0.016223982	-0.000660548
2021/12/8	0.000414375	0.013890878	0.002519034	0.005190282
2021/12/9	0.009528288	0.01855653	0.014222316	0.015409266
2021/12/10	-0.002375507	-0.014604929	-0.003340655	-0.010192711
2021/12/13	-0.007797786	0.006449283	0.001487865	-0.003579296
2021/12/14	-0.013637356	-0.005363897	-0.011354122	-0.009931252
2021/12/15	-0.001266288	0.004636732	-0.003982457	0.011092841
2021/12/16	0.007137247	0.007789453	0.00856815	0.011061341
2021/12/17	-0.00399897	-0.01133057	-0.008973673	-0.000351458
2021/12/20	-0.001005009	-0.015889227	-0.009146487	-0.009209989
2021/12/21	0.004292227	0.012461436	0.006565427	0.015722863
2021/12/22	-0.007720316	-0.008921445	-0.008490064	-0.000607148
2021/12/23	0.000837551	-0.000288745	0.002317735	0.000633294
2021/12/24	-0.003486227	-0.007525153	-0.01241653	-0.006706335
2021/12/27	-0.004941765	0.002812614	0.000904474	0.004977374
2021/12/28	0.003988429	0.008310121	0.008330534	0.000252521
2021/12/29	-0.011056513	-0.01289339	-0.006263125	-0.001426179
2021/12/30	0.004875966	0.01582414	0.001053821	0.012892407
2021/12/31	-0.000627203	0.00191471	0.000211717	-0.004053749
2022/1/4	0.002978909	-0.004408176	0.003121683	0.004578718
2022/1/5	0.017930878	-0.00967632	0.008518623	-0.009570233
2022/1/6	-0.005475754	-0.019969924	-0.010051149	0.00152131
2022/1/7	0.015478801	0.002379248	0.019279568	0.002554541
2022/1/10	0.003924525	-4.73E-05	0.001083867	0.000302837
2022/1/11	0.011208285	0.000319185	-0.000924401	-0.001896567
2022/1/12	-0.002437844	0.00372809	-0.000276424	0.002221597
2022/1/13	0.000111845	-0.007731175	-0.001867861	-0.003448844
2022/1/14	-0.022259855	-0.025930829	-0.022609054	-0.010296094
2022/1/17	-0.001271263	0.00845289	0.003638296	-0.004413394
2022/1/18	0.020539161	0.004169736	0.004792744	0.001568334
2022/1/19	0.005669445	0.003541442	0.002094004	-0.001547533
2022/1/20	0.019756998	0.01607205	0.027916257	-0.002177021
2022/1/21	-0.005235905	-0.009669353	-0.004145187	-0.010374474
2022/1/24	-0.001108972	-0.00714596	-0.006666128	-0.011137499
2022/1/25	-0.016284198	-0.027292379	-0.028862063	-0.034615579
2022/1/26	0.001811119	0.017421916	0.010451582	0.015382149
2022/1/27	-0.004484027	-0.02293375	-0.016953249	-0.021107421
2022/1/28	-0.014501105	-0.008762596	-0.014350622	0.007465697
2022/2/7	0.030270611	0.015198332	0.025966917	0.017874741
2022/2/8	0.014392324	0.014364111	0.011246806	0.039779921
2022/2/9	-0.004427004	0.002146015	0.00098695	0.007150463
2022/2/10	0.008533151	-0.000205915	0.011089603	0.001356929
2022/2/11	0.010397929	-3.63E-05	0.02542623	-0.008199542
2022/2/14	-0.02328452	-0.04611225	-0.023842161	-0.005079348
2022/2/15	-0.012710528	0.001559163	-0.005243895	-0.006791191
2022/2/16	0.009474835	0.001227872	0.007929482	0.002277121
2022/2/17	0.002686604	-0.007861606	-0.004105305	-0.001767038
2022/2/18	0.012906993	0.003830569	0.00970697	0.005601402
2022/2/21	-0.004826032	-0.002008901	-0.008308428	0.000573414
2022/2/22	-0.004933434	-0.018743764	-0.014847639	-0.01446574
2022/2/23	-0.008756444	0.012884784	-0.00130111	0.019781669
2022/2/24	-0.014292729	-0.02926734	-0.024182585	-0.025515886
2022/2/25	-0.004754477	0.001317367	0.001778689	0.010851528
2022/2/28	-0.001067862	-0.001462383	-0.005760524	0.006634151
2022/3/1	0.009230395	0.00916053	0.010716423	0.002383941
2022/3/2	-0.00359381	-0.004635397	-0.012632907	0.004501414
2022/3/3	0.008163548	-0.000288786	0.003149731	0.005645414
2022/3/4	-0.00971079	-0.014293608	-0.014451617	-0.017872451
2022/3/7	-0.019787558	-0.024973319	-0.02833895	-0.011551477
2022/3/8	-0.021788695	-0.02121001	-0.028488688	-0.027327461
2022/3/9	-0.016351657	-0.029395775	-0.018534135	-0.018956419
2022/3/10	0.00792155	-0.000517204	0.004319739	0.006146589
2022/3/11	0.006197907	0.020327435	0.004846492	0.011898273
2022/3/14	-0.024533096	-0.016311769	-0.029258756	-0.009764608
2022/3/15	-0.046277156	-0.035740723	-0.064463263	-0.044218543
2022/3/16	0.035034888	0.061331155	0.044229459	0.03954674
2022/3/17	0.008305656	-0.001410073	0.023676297	0.004848734
2022/3/18	0.021540109	0.010354577	0.030979169	0.013163459
2022/3/21	-0.012837861	-0.017491205	-0.017726824	-0.007508171
2022/3/22	0.018568231	0.001476368	0.009870318	0.012067144
2022/3/23	-0.007791392	-0.000885559	0.000702595	0.005037556
2022/3/24	0.003641925	-0.01063148	-0.000102056	-0.016031784
2022/3/25	-0.000702136	-0.012312908	-0.01014937	-0.001052925
2022/3/28	0.003906324	0.003777193	-0.005778253	0.008023744
2022/3/29	0.00198598	-0.010215418	-0.007451367	-0.004063556
2022/3/30	0.013043375	0.038941616	0.030146102	0.01636765
2022/3/31	0.014024399	-0.009995044	0.000542495	-0.002724463
2022/4/1	0.018617197	0.015814303	0.013391154	0.023269234
2022/4/6	0.015855792	0.000553771	0.009242605	0.006878768
2022/4/7	-0.010899547	-0.02013153	-0.020264541	-0.03456328
2022/4/8	0.008130534	0.015108695	0.011803749	0.00365094
2022/4/11	-0.014470956	-0.031582688	-0.032469241	-0.02701766
2022/4/12	0.001095837	0.032291853	0.01587961	0.024752653
2022/4/13	-0.000530886	-0.012223245	-0.008748668	-0.018865107
2022/4/14	-0.002877204	0.01715954	0.002750454	0.007528231
2022/4/15	0.015464025	-0.005895875	0.001171308	-0.003429077
2022/4/18	-0.025710338	-0.026091562	-0.026972672	-0.02109259
2022/4/19	-0.001662156	-0.007943377	-0.012473787	0.000547111
2022/4/20	-0.010440525	-0.017879535	-0.01708076	-0.015833495
2022/4/21	-0.003350288	-0.002685471	0.004392491	-0.008123593
2022/4/22	0.01680804	0.001659093	0.014616031	0.006070824
2022/4/25	-0.04339929	-0.033989576	-0.055855528	-0.046406835
2022/4/26	-0.002640542	-0.045282028	-0.029258375	-0.031004427
2022/4/27	0.001321143	0.015427225	0.011155505	0.001937768
2022/4/28	0.018035963	-0.022151278	-0.004836988	-0.020989244
2022/4/29	-0.002881386	0.046267818	0.024059658	0.029996164
2022/5/5	-0.002838381	-0.015661377	-0.004136313	-0.006896249
2022/5/6	-0.02121103	-0.027509673	-0.02388297	-0.003999051
2022/5/9	-0.014066322	0.002832953	0.007722254	0.00113525
2022/5/10	0.007955905	0.013935913	0.002878028	0.009122556
2022/5/11	-0.004868313	0.006062708	0.009082727	-0.005608322
2022/5/12	-0.006293097	0.000809742	-0.006881166	0.002113776
2022/5/13	0.011751398	0.006902837	0.0081019	0.005272738
2022/5/16	-0.008944774	-0.008975216	-0.013322584	0.002191193
2022/5/17	0.009718812	0.005056527	0.014290151	-0.004829647
2022/5/18	-0.007589972	0.003114519	-0.008748671	0.00157769
2022/5/19	-0.005210558	-0.003021408	-0.008374314	-0.000597452
2022/5/20	0.01489566	0.017916803	0.024008024	0.012415087
2022/5/23	-0.00516351	0.003636285	-0.00768023	0.009336749
2022/5/24	-0.00934204	-0.028920091	-0.019466051	-0.032461912
2022/5/25	0.003038975	0.005565313	0.001134959	0.019240366
2022/5/26	-0.002104331	0.016191315	0.003834456	0.006993619
2022/5/27	0.005296444	-0.003232704	0.006763644	-0.004766863
2022/5/30	-0.00800448	-0.004814764	0.003687617	-0.003011261
2022/5/31	0.004888804	0.013645451	0.007830125	0.011385281
2022/6/1	-0.003073743	-0.004298656	0.000330155	-2.18E-05
2022/6/2	-0.00561264	0.00669907	0.000976621	0.008518632
2022/6/6	-0.001049804	0.022179781	0.010223454	0.001457703
2022/6/7	0.010735986	0.00103836	0.001167916	0.001608563
2022/6/8	0.001902171	0.015330593	0.006726417	0.007178877
2022/6/9	0.012583504	0.000963166	-0.001698454	0.005350538
2022/6/10	0.004578744	0.025859911	0.012809572	0.016369782
2022/6/13	-0.019966187	-0.013408038	-0.018659501	-0.010965184
2022/6/14	0.015447976	0.047103939	0.026590101	0.027330795
2022/6/15	0.017363338	0.033342053	0.054662739	0.022164528
2022/6/16	-0.019203889	-0.043466798	-0.029002933	-0.020518549
2022/6/17	-0.000980608	-0.001514383	0.011797803	0.000624762
2022/6/20	-0.007593641	-0.007298335	-0.007742783	-0.015123952
2022/6/21	0.009457284	-0.001121092	0.018113458	0.000510892
2022/6/22	-0.012687738	-0.017211447	-0.010321706	-0.017435706
2022/6/23	0.008552544	0.033883483	0.024159343	0.01794217
2022/6/24	-0.005535366	0.00026197	0.003477331	-0.003860174
2022/6/27	0.010595354	0.001928189	-0.00131078	-0.006301319
2022/6/28	0.005127296	0.008371919	-0.006507784	0.012660873
2022/6/29	0.001600357	-0.021836405	-0.004088977	-0.014215545
2022/6/30	0.008058706	0.008526408	0.005845704	0.000400486
2022/7/1	-0.004064127	-0.012662977	-0.00515301	-0.005886392
2022/7/4	-0.004436698	0.00477788	-0.003268903	0.003445156
2022/7/5	0.000563992	-0.012467468	0.004755069	-0.005875322
2022/7/6	-0.013830311	-0.010483481	-0.01221331	-0.011724065
2022/7/7	-0.001629065	-0.004401957	-0.002846339	-0.000217179
2022/7/8	-0.001840009	-0.008067981	-0.000989277	0.003387781
2022/7/11	-0.000714452	-0.010086217	-0.018001287	-0.00438397
2022/7/12	-0.005156852	0.002883861	-0.003171332	-0.00113941
2022/7/13	-0.023938325	-0.002650513	-0.01031852	0.011012156
2022/7/14	-0.020591752	-0.008493864	-0.021361335	0.006238639
2022/7/15	-0.022449779	-0.029340134	-0.0250521	-0.038632433
2022/7/18	0.013437625	0.0240907	0.019561981	0.023639808
2022/7/19	0.004423659	0.007012713	-0.001704831	0.00858345
2022/7/20	0.004753657	-0.000337721	0.004091892	0.000225954
2022/7/21	-0.018082007	-0.009621418	-0.015766408	-0.006406153
2022/7/22	0.003604556	0.003360303	0.004845573	-0.000444134
2022/7/25	0.003749767	-0.012281952	-0.002616313	-0.00578529
2022/7/26	0.00887108	0.005282175	0.005199737	0.008992779
2022/7/27	-0.005250868	-0.002503317	-0.010591259	-0.001601388
2022/7/28	-0.002390958	0.006291059	0.000625356	0.004237657
2022/7/29	-0.008539325	-0.01065703	-0.01278197	-0.002920821
2022/8/1	-0.010385521	-0.009545678	-0.005500634	-0.003586289
2022/8/2	-0.0140433	-0.031113996	-0.020919947	-0.035760252
2022/8/3	-0.011601128	-0.006749112	-0.012443736	-0.010607918
2022/8/4	0.009934652	0.009289736	0.009503454	0.009641515
2022/8/5	0.009770357	0.022427538	0.011947019	0.019039158
2022/8/8	-0.005388651	-0.00050244	-0.007481748	-0.000723761
2022/8/9	-0.004859651	-0.004548654	-0.002504124	-0.002507691
2022/8/10	-0.005782481	-0.002266776	-0.014337509	0.000569984
2022/8/11	0.017846308	0.051024157	0.030011151	0.030895245
2022/8/12	0.001839125	-0.001020468	0.003836658	0.020777128
2022/8/15	-0.012720318	-0.008186743	-0.009578688	-0.007025956
2022/8/16	0.000139789	-0.001059353	-0.004881906	0.007955844
2022/8/17	0.010599517	0.018031649	0.013775115	0.010620696
2022/8/18	-0.011574816	-0.008348082	-0.01136518	-0.01021739
2022/8/19	0.004564985	-0.004969245	0.000666132	0.006021893
2022/8/22	-0.001339415	-0.005126597	0.001466644	0.000466807
2022/8/23	-0.008739241	0.005258454	-0.005783982	0.003551743
2022/8/24	-0.002764614	-0.014267724	0.011204086	-0.013580114
2022/8/25	0.01385569	0.018580123	0.025623125	0.014028595
2022/8/26	0.0018306	-0.013614244	5.92E-05	-0.004677785
2022/8/29	-0.011639852	-0.004936159	-0.005196358	0.004780619
2022/8/30	0.004867625	0.000237731	0.006556925	0.004559313
2022/8/31	0.015515976	0.006338414	0.019597056	-0.006574735
2022/9/1	-0.00415313	-0.012971468	-0.00578124	-0.003645887
2022/9/2	-0.001940928	-0.002185859	-0.004532034	0.006619217
2022/9/5	0.003611062	0.008060948	0.005846243	0.015437741
2022/9/6	-0.0037226	0.011044935	0.005336168	0.003463674
2022/9/7	-0.004648873	-0.007260846	-0.003500463	-0.008184662
2022/9/8	0.004375372	-0.003130125	0.001883908	-0.006069763
2022/9/9	0.016420701	0.017146813	0.018159149	0.010337466
2022/9/13	0.008173544	-0.000379812	0.003197697	-0.001205038
2022/9/14	-0.008332882	-0.013888703	-0.008140711	-0.006685411
2022/9/15	0.011168107	-0.002848582	0.004208501	-0.009356638
2022/9/16	-0.020296188	-0.060037922	-0.023333399	-0.031450481
2022/9/19	0.003942837	-0.010387603	-0.005702578	-0.012133023
2022/9/20	-0.009659043	0.000924185	-0.015608425	0.004442687
2022/9/21	0.004092472	-0.00082854	0.002500564	0.015117396
2022/9/22	-0.002607419	-0.003113154	-0.004516145	-0.004348343
2022/9/23	0.004291902	-0.0007358	0.012308375	-0.005538309
2022/9/26	-0.016054779	-0.021953305	-0.014188381	-0.035923774
2022/9/27	0.003586653	0.010996451	0.003776357	0.011347415
2022/9/28	0.001140897	-0.020099373	-0.002307923	-0.013175276
2022/9/29	-0.011797048	-0.013577388	-0.007945914	-0.013180808
2022/9/30	0.006313919	-0.001490251	0.007647086	-0.000320601
2022/10/10	-0.013268024	-0.010155791	-0.00689111	-0.012552499
2022/10/11	-0.003014986	0.008478698	-0.006043692	0.001690203
2022/10/12	0.004446454	0.023784582	0.025186266	0.020133794
2022/10/13	-0.015815162	-0.004995163	-0.003516166	-0.001127001
2022/10/14	0.010160164	0.014959937	0.001019975	0.011250648
2022/10/17	-0.001474775	0.005357083	0.003578127	0.006875365
2022/10/18	-0.001506626	-0.003605997	-0.014190533	0.000224946
2022/10/19	-0.011476745	-0.011011318	-0.013188416	-0.007249871
2022/10/20	-0.002896941	0.004869052	-0.009902981	-0.006261977
2022/10/21	-0.00415148	0.001905212	-0.008107442	3.76E-05
2022/10/24	-0.027764557	-0.018935574	-0.040396035	-0.015751624
2022/10/25	-0.001722476	-0.018000419	-0.003483564	-0.014136551
2022/10/26	-0.009417018	0.007869025	-0.003100333	0.018750959
2022/10/27	-0.002277121	0.005178502	-0.003045085	0.008348983
2022/10/28	-0.006783356	-0.024370678	-0.023732734	-0.029424155
2022/10/31	-0.012708152	0.003782978	0.000125502	0.003199528
2022/11/1	0.016617065	0.030320581	0.043013811	0.026100327
2022/11/2	-0.000683353	0.002439066	-0.002754481	-0.000495131
2022/11/3	-0.00859151	-0.006754941	-0.007665982	-0.002327958
2022/11/4	0.019303382	0.028475105	0.037053354	0.013511672
2022/11/7	-0.000651105	-0.000144968	0.011575859	0.00245231
2022/11/8	-0.000741563	-0.004116195	0.000129308	-0.001032396
2022/11/9	0.000426613	-0.005531014	-0.012566206	-0.006592072
2022/11/10	0.001812053	0.006468737	0.004791721	0.009648899
2022/11/11	0.033162206	0.026519393	0.035134834	0.010768669
2022/11/14	0.020393204	0.006744171	0.02085088	0.003316774
2022/11/15	0.002686094	0.035185104	0.011182091	0.021360381
2022/11/16	-0.006772491	-0.017522274	-0.012382521	-0.006677885
2022/11/17	-0.006861714	0.006749905	0.008495228	0.009794041
2022/11/18	-0.005790361	-0.015232505	-0.00338556	7.15E-05
2022/11/21	-0.003035241	-0.01773581	-0.012427688	-0.012620401
2022/11/22	0.018046962	0.004922516	0.023374733	-0.00071601
2022/11/23	0.003748002	-0.000533543	-0.000575201	0.008841652
2022/11/24	-0.002011995	-0.005114457	-0.005056812	-0.005933918
2022/11/25	0.023314926	0.010405888	0.02540808	0.015589957
2022/11/28	-0.018222521	-0.016181175	-0.017516814	0.013770818
2022/11/29	0.044730944	0.038400709	0.052938569	0.031575754
2022/11/30	-0.004957585	-0.003717675	0.001613025	0.016167779
2022/12/1	-0.005594361	0.006873719	-0.006625749	-0.01423774
2022/12/2	-0.00756615	-0.005143204	-0.007489986	0.012971626
2022/12/5	0.027328643	0.033596504	0.050078211	0.067908608
2022/12/6	-0.00140397	-0.003186108	-0.000361103	-0.005904788
2022/12/7	-0.010999355	-0.009784551	-0.014167991	-0.001019043
2022/12/8	0.008124153	-0.00145496	0.006513453	-0.027643545
2022/12/9	0.010603969	0.006284623	0.005362571	0.002594114
2022/12/12	-0.020087703	-0.024492006	-0.030626797	-0.01248779
2022/12/13	0.008001784	0.001115279	0.009574382	-0.013454934
2022/12/14	0.003747104	0.008257032	0.001054874	-0.019534945
2022/12/15	-0.012178893	-0.010136919	-0.007827747	-0.005799419
2022/12/16	0.012018016	0.000948027	0.012000562	-3.80E-05
2022/12/19	-0.016461596	-0.02976775	-0.022270926	-0.031890576
2022/12/20	-0.014346405	-0.005478601	-0.011284392	0.007261338
2022/12/21	0.005073039	-0.001061294	0.007175763	-0.008588393
2022/12/22	0.003614548	-0.001586119	0.006096099	-0.012794106
2022/12/23	-0.004059657	0.001364213	-0.000660032	-0.004558773
2022/12/26	-0.004876847	-0.003127756	-0.015794413	0.005111718
2022/12/27	0.01725852	0.013504434	0.022700109	0.001236737
2022/12/28	0.009852314	-0.005663866	0.007222715	-0.008841352
2022/12/29	-0.005496435	-0.003603778	-0.010434209	-0.007966971
2022/12/30	0.006182686	0.004061224	0.019660617	0.006717132
2023/1/3	0.004612494	-0.005043449	-0.005161531	0.013321247
2023/1/4	0.019698418	0.003528345	0.024170201	0.005450885
2023/1/5	-0.001182238	0.019860228	0.008642646	0.003931433
2023/1/6	-0.001800026	-0.001332487	0.000207199	-0.004783901
2023/1/9	0.001794883	0.018723428	0.010129003	0.005345454
2023/1/10	-0.011150744	-0.002422397	-0.022631735	-0.011884411
2023/1/11	0.009381623	-0.006872458	0.02171981	-0.003366263
2023/1/12	0.000252433	0.010526654	0.004534304	0.009766185
2023/1/13	0.010539942	0.019803223	0.023449969	0.033641205
2023/1/16	0.002038432	0.031662554	-0.002331521	0.024102043
2023/1/17	-0.000388356	0.011696375	-0.0128933	0.001632359
2023/1/18	0.000551116	-0.003501729	-0.000253375	0.028863596
2023/1/19	0.00037628	0.019818629	0.002429752	0.021278418
2023/1/20	0.001980762	-0.00673223	0.007477089	0.017936229
2023/1/30	0.002972237	-0.00776006	-0.012167532	0.018874136
2023/1/31	-0.009721194	-0.008711068	-0.010941289	-0.013393682
2023/2/1	-0.004975835	0.028411485	0.004889568	0.038345736
2023/2/2	-0.005415278	-0.020982998	-0.007197494	-0.034843296
2023/2/3	-0.009542667	-0.00573469	-0.015370865	-0.001868497
2023/2/6	-0.009162938	-0.018557651	-0.011824778	-0.02748091
2023/2/7	0.003363618	0.002990716	0.003689792	0.006045212
2023/2/8	-0.001851916	-0.010602565	2.93E-05	-0.00974947
2023/2/9	0.003274807	0.016035861	0.019034275	0.009847691
2023/2/10	-0.001073528	-0.00857013	-0.002438745	-0.00557118
2023/2/13	-0.007837539	0.00545032	0.007858564	0.006608395
2023/2/14	0.004110533	-0.001498062	0.012384569	-0.003152021
2023/2/15	-0.009431831	-0.009549998	-0.01173342	-0.007897589
2023/2/16	-0.001292676	-0.007448577	-0.001886071	-0.023650388
2023/2/17	-0.008075328	-0.017111791	-0.007522416	-0.01010524
2023/2/20	0.02607643	0.039698472	0.03291216	0.017713775
2023/2/21	0.001028002	0.00387155	0.000178459	0.006374327
2023/2/22	-0.00743372	-0.009503324	-0.011096926	-0.002856028
2023/2/23	0.000940117	0.00648538	-0.003354931	0.010181089
2023/2/24	-0.00813309	-0.01730041	-0.011425314	-0.002545446
2023/2/27	-0.004879176	-0.011662458	-0.005819542	-0.010326893
2023/2/28	0.00375478	0.010970655	0.007489125	0.009472576
2023/3/1	0.011639707	0.011768802	0.029163808	0.002934364
2023/3/2	0.002977215	-0.00263739	0.001452723	-0.000204619
2023/3/3	0.008269674	0.008065087	0.000825226	0.015784086
2023/3/6	-0.015398032	-0.015387051	-0.020012802	0.002270492
2023/3/7	0.000788521	-0.018587868	-0.012440665	-0.011292473
2023/3/8	-0.005953784	-0.00020965	-0.009394164	-0.004360009
2023/3/9	-0.006173814	-0.005797727	-0.00821361	-0.011644062
2023/3/10	-0.013652284	-0.01305464	-0.016105864	-0.018062881
2023/3/13	0.002565077	0.006086076	0.014655546	0.019289995
2023/3/14	-0.0075597	-0.011441947	-0.021534463	-0.011085227
2023/3/15	0.009468911	0.00706371	0.010303658	0.014238889
2023/3/16	0.001710892	-0.010183309	-0.010351305	-0.009104428
2023/3/17	-0.001812887	0.017651241	0.018347731	0.019770635
2023/3/20	-0.002359525	-0.010046059	-0.000473774	-0.026839733
2023/3/21	-0.002766129	0.007835779	-0.005449892	0.004879201
2023/3/22	0.009616096	-0.006278954	0.002755057	-0.001214227
2023/3/23	0.006900675	0.013617606	0.013569978	0.001616735
2023/3/24	-0.010629089	0.002929448	-0.018503904	-0.009955576
2023/3/27	-0.009639551	0.003788025	-0.007752757	-0.002273712
2023/3/28	0.004533987	-0.009881889	-0.001105662	0.009077387
2023/3/29	-0.003445902	-0.006374222	-0.002054067	-0.021733742
2023/3/30	0.007204107	0.005709931	-0.002846939	0.006641539
2023/3/31	-0.004817358	-0.001148453	0.00709924	0.00034762
2023/4/3	0.001407761	0.04201515	0.007856206	0.02103468
2023/4/4	0.005775662	0.004238858	0.003010226	0.012135952
2023/4/6	-0.003844341	-0.01033196	-0.008388821	-0.00269527
2023/4/7	0.002580633	0.011889884	0.009280741	-0.007607647
2023/4/10	0.001906568	-0.008715094	0.012890546	-0.010577022
2023/4/11	-0.002631195	0.00957956	-0.008828308	0.00342153
2023/4/12	0.003954897	0.002359068	0.008758823	0.007605164
2023/4/13	0.008420202	-0.013641276	-0.000718287	0.000457054
2023/4/14	0.003966222	0.000771644	0.001401339	0.003847276
2023/4/17	0.018332074	0.029116017	0.035220413	0.005509469
2023/4/18	0.010567769	-0.005386188	0.030094297	-0.015118367
2023/4/19	-0.001426012	-0.01493452	-0.002339068	-0.007123216
2023/4/20	-0.001941136	0.003772557	0.006779614	-0.003149051
2023/4/21	-0.012249495	-0.039128737	-0.029530848	-0.023354449
2023/4/24	-0.007955033	-0.016607021	0.006007289	-0.004104737
2023/4/25	0.01686906	0.004170116	0.002411588	-0.004513471
2023/4/26	-0.008118521	-0.003122161	-0.010416357	0.001409421
2023/4/27	-0.001223048	0.007757076	0.057723256	0.013327611
2023/4/28	0.010195408	0.021133739	0.017556424	0.019477719
2023/5/4	0.026095312	0.012661365	0.049329956	0.02664189
2023/5/5	0.011281944	0.01577657	-0.007056217	0.024486642
2023/5/8	0.040992314	0.019897059	0.033577977	0.031349684
2023/5/9	-0.010570668	0.011609275	-0.025710776	0.016483769
2023/5/10	-0.031629097	-0.02898672	-0.027959357	0.007727364
2023/5/11	-0.002950117	-0.001674263	0.003102389	-0.03519333
2023/5/12	-0.009107837	-0.014687052	-0.014279833	-0.000309674
2023/5/15	0.010240714	0.015960892	0.045523001	0.015563072
2023/5/16	-0.001975465	-0.007883724	-0.014520837	-0.02272659
2023/5/17	-0.007536516	-0.004117283	-0.024702024	0.00889324
2023/5/18	0.009445474	-0.00276882	0.008548681	-0.006778556
2023/5/19	-0.014432957	-0.01522705	-0.013164219	-0.025120682
2023/5/22	0.002604537	-0.002508819	0.004402278	-0.011802586
2023/5/23	-0.017685456	-0.01574179	-0.033743616	-0.014954232
2023/5/24	-0.022032796	-0.014774087	-0.033346035	-0.016498253
2023/5/25	-0.003361684	0.001324493	-0.002430399	0.015819552
2023/5/26	0.008913384	0.004296315	0.001218656	-0.003918161
2023/5/29	0.003441213	-0.007725334	-0.002656839	0.006923318
2023/5/30	-0.005466282	0.001815035	0.00227073	0.003889297
2023/5/31	-0.006261417	-0.006068082	-0.013233768	-0.010844982
2023/6/1	-0.003712674	0.001715634	0.006668889	0.00412309
2023/6/2	0.012168021	0.005662106	0.017874091	0.003658519
2023/6/5	0.006929975	-0.005998873	-0.005354715	0.005933361
2023/6/6	-0.001380427	-0.0133473	0.006778883	-0.018407811
2023/6/7	0.007981111	0.003222111	0.003072512	0.001725877
2023/6/8	0.018442617	0.011410418	0.014383766	-0.003163512
2023/6/9	-0.00520783	-0.004275181	-0.00307621	-0.004948913
2023/6/12	-0.012290722	-0.009954016	-0.002692833	-0.009631688
2023/6/13	0.002445272	0.006230935	0.002380455	0.000897636
2023/6/14	-0.015813531	0.000308219	-0.014395338	-0.001727987
2023/6/15	0.005826968	0.015275877	-0.002463479	0.005885063
2023/6/16	-0.00298986	0.004919743	5.39E-05	0.020323498
2023/6/19	-0.018537278	-0.009086352	-0.023318064	-0.007210251
2023/6/20	-0.005485172	-0.003878045	-0.013797992	-0.012289699
2023/6/21	-0.002742334	-0.019322706	-0.010240541	-0.018585637
2023/6/26	-0.016633755	-0.022522835	-0.01862438	-0.025919795
2023/6/27	0.009866764	0.009114357	0.014715175	0.019689283
2023/6/28	-0.00044834	-0.000553382	0.004507531	-0.001494769
2023/6/29	-0.00658321	-0.004406341	-0.008016745	-0.001977953
2023/6/30	0.007122987	0.01580718	0.000892667	0.00670835
2023/7/3	0.016881098	0.01713021	0.037710017	0.019080719
2023/7/4	-0.009171395	-0.000938036	-0.005135814	-0.002830453
2023/7/5	-0.005303084	-0.007102193	-0.009334783	-0.007486144
2023/7/6	-0.010311742	-0.003539003	-0.001050009	-0.00629501
2023/7/7	-0.000245786	0.008130315	-0.000227925	0.00528647
2023/7/10	0.000148201	0.002003051	-0.011721746	0.00187331
2023/7/11	0.006786452	0.004867609	0.006755665	0.004439235
2023/7/12	-0.001489145	-0.01042438	0.001691571	-0.018054826
2023/7/13	0.003834224	0.019815981	0.021340868	0.016302951
2023/7/14	0.000653419	-0.003207006	0.003401401	0.001559105
2023/7/17	-0.0140391	-0.005281246	-0.019906678	-0.001229541
2023/7/18	-0.00715448	0.002262444	-0.010160018	-3.51E-05
2023/7/19	0.003104496	0.006392716	0.000538204	0.004996602
2023/7/20	0.001766042	-0.008089069	-0.012940746	-0.007777017
2023/7/21	-0.000669636	0.002352727	-0.007425657	0.001412652
2023/7/24	-0.004178966	-0.002138613	-0.007060595	-0.000314401
2023/7/25	0.027227187	0.050890265	0.062035997	0.0348615
2023/7/26	-0.001110587	-4.36E-05	0.004251866	-0.005902311
2023/7/27	0.008253576	-0.009932309	0.004555915	-0.000992812
2023/7/28	0.029904751	0.072999084	0.04336898	0.044217467
2023/7/31	0.00811413	0.007450039	0.000888631	0.018436058
2023/8/1	-0.005963529	-0.005146566	-0.007596761	-0.006256049
2023/8/2	-0.019323413	0.007230238	-0.009209661	0.004395493
2023/8/3	0.013017773	0.033885783	0.02433062	0.017333317
2023/8/4	0.003292473	0.011910237	0.000463613	0.024108509
2023/8/7	-0.009251921	0.000516316	-0.016713023	-0.020452871
2023/8/8	-0.004451266	-0.005927822	-0.005338553	-0.003755764
2023/8/9	0.002253272	-0.005310438	0.000541385	-0.008939218
2023/8/10	-0.001015689	0.018272257	0.002853039	0.006649391
2023/8/11	-0.019301911	-0.044090121	-0.03371171	-0.026389665
2023/8/14	-0.013148655	-0.01086594	-0.011948967	-0.012264892
2023/8/15	0.010973325	0.016767632	0.012641111	0.001707861
2023/8/16	-0.001655497	0.003508449	-0.008424051	0.00476437
2023/8/17	-0.008231013	-0.000915794	-0.010242783	0.004254851
2023/8/18	0.004537134	-0.015981495	0.003654636	-0.018812151
2023/8/21	-0.016020718	-0.034536359	-0.02956196	-0.017652532
2023/8/22	0.010934944	0.014255448	0.015746254	0.009579681
2023/8/23	-0.002763909	-0.023769841	-0.01167188	-0.023565394
2023/8/24	-0.004294788	0.013500849	-0.006612446	-0.008354552
2023/8/25	0.008460178	0.002917033	0.010759286	-0.006679748
2023/8/28	0.015275694	0.023360167	0.021052135	0.025848983
2023/8/29	-0.013606159	-0.006920913	-0.003207561	0.002996377
2023/8/30	-0.011742085	-0.027850094	-0.004649554	-0.017890697
2023/8/31	-0.003345097	-0.018921397	0.00023601	-0.01280443
2023/9/1	0.009514789	0.001071743	0.030062129	0.002810064
2023/9/4	0.01938842	0.008164588	0.024846129	0.01188551
2023/9/5	-0.011756661	-0.010738702	-0.020006386	-0.008819513
2023/9/6	0.00314604	-0.004031772	0.01028143	0.002100271
2023/9/7	-0.003165667	-0.004120271	-0.009952901	-0.009909081
2023/9/8	-0.002971685	0.004968149	-0.001914404	0.005424315
2023/9/11	0.002147003	0.015069393	6.37E-05	0.01034293
2023/9/12	-0.001692548	-0.00992571	-0.016229545	-0.00355525
2023/9/13	0.000255764	-0.011383031	-0.004184197	-0.007359107
2023/9/14	0.009548655	0.004053524	0.000687756	0.004002761
2023/9/15	-0.004632124	-0.006484854	-0.003237117	0.00324516
2023/9/18	0.001230697	0.001563677	0.003329143	0.002079807
2023/9/19	0.005789875	-0.00072362	0.005425363	0.002617542
2023/9/20	0.00349453	-0.003248263	-0.00560401	0.001473887
2023/9/21	-0.005966234	-0.008225698	-0.005047747	-0.005895213
2023/9/22	0.010278282	0.029921016	0.021574741	0.014402318
2023/9/25	1.05E-05	-0.023949192	-0.011779368	-0.023261507
2023/9/26	-0.004227482	0.00043663	-0.005251256	-0.007978952
2023/9/27	-0.005769068	0.001250618	-0.005818218	0.000868928
2023/9/28	0.002045142	-0.007000277	-0.00775575	-0.003953284
2023/10/9	-0.006121345	-0.009602662	-0.006074727	-0.019533676
2023/10/10	-0.002993628	-0.003078201	-0.009474588	-0.007169078
2023/10/11	-0.001115328	-0.002983637	0.005400473	-0.007419079
2023/10/12	0.013635475	0.011073197	0.028364995	0.011455132
2023/10/13	0.000184923	-0.009661911	-0.004187283	-0.008374804
2023/10/16	-0.000794532	-0.002378052	-0.004503974	-0.003478939
2023/10/17	0.003058392	0.013391672	0.011555509	0.009178221
2023/10/18	-0.00253333	-0.002558035	-0.006726731	-0.020432977
2023/10/19	-0.02305744	-0.00534295	-0.029607462	-0.011347677
2023/10/20	-0.001961321	0.002970189	-0.016079116	-3.11E-05
2023/10/23	-0.006823244	-0.0236496	-0.001105389	-0.032271043
2023/10/24	-0.006641269	0.031146548	-0.001259932	0.020453467
2023/10/25	0.002475561	-0.000717859	-0.006072155	0.00605222
2023/10/26	0.00892605	-0.000527735	0.002579189	0.004543229
2023/10/27	-0.001465236	0.003951244	-0.015020349	0.003393411
2023/10/30	-0.016782389	-0.005462694	-0.009877442	0.001721267
2023/10/31	0.002396935	0.002595937	0.008470683	0.001510374
2023/11/1	-0.000159985	-0.001627173	-0.006614496	0.003961858
2023/11/2	0.005975586	-0.007569546	-0.005737277	-0.010947618
2023/11/3	-0.00259744	0.010967472	0.000252172	0.009184393
2023/11/6	0.000353678	0.038718399	0.012429759	0.023574261
2023/11/7	-0.00086334	0.005428811	-0.020560531	0.010066409
2023/11/8	-0.004364753	-0.010830685	-0.013492204	-0.012931913
2023/11/9	0.004661782	-0.003612797	-0.00963329	-0.011025867
2023/11/10	-0.007520666	0.000595948	-0.022323407	-0.00643391
2023/11/13	-0.004650663	-0.004364305	0.00270601	-5.12E-05
2023/11/14	0.002733404	0.012360957	-0.000475184	0.009913732
2023/11/15	0.004439035	0.001209462	0.016358881	-0.001440703
2023/11/16	-0.001213053	-0.00740624	-0.010364685	-0.007707407
2023/11/17	-0.005814653	0.003110247	-0.002992607	-0.001593316
2023/11/20	0.005598804	-0.005704797	0.00385738	-0.000551493
2023/11/21	0.002014623	-0.000894766	0.00580098	0.004340159
2023/11/22	-0.003355036	-0.008991968	-0.006561451	-0.003589875
2023/11/23	-0.000190314	0.002091062	0.007463109	0.00909787
2023/11/24	0.000175534	-0.010311371	-0.007499921	-0.006582583
2023/11/27	-0.007291141	-0.009936887	-0.012731868	-0.011177733
2023/11/28	-0.004069155	-0.002602188	-0.002850069	-0.005137308
2023/11/29	-0.011857616	-0.009604639	-0.018053291	-0.014372177
2023/11/30	0.00469933	0.003187254	0.003534401	0.002975911
2023/12/1	-0.001851816	0.005934212	0.000600492	0.00465652
2023/12/4	-0.003309016	-0.001891011	-0.013237223	-0.000872625
2023/12/5	-0.014670441	-0.012490935	-0.021363812	-0.013813938
2023/12/6	-0.004068632	-0.005407794	-0.000176637	0.000142208
2023/12/7	0.002339322	0.006595672	0.003168188	0.005680246
2023/12/8	-0.0020772	-0.007208312	-0.006247996	-0.007800606
2023/12/11	0.004999909	0.01702831	0.008046452	0.01223933
2023/12/12	0.011010832	-0.002294996	0.009015055	-0.002665504
2023/12/13	-0.012073695	-0.01286668	-0.015513864	-0.011285288
2023/12/14	-0.003913922	-0.004335937	-0.006534725	-0.001592756
2023/12/15	-0.004026039	-0.00025476	-0.002562411	-0.000527213
2023/12/18	0.002604777	-0.002025401	-0.00323881	-0.015597832
2023/12/19	-0.000764498	-0.001563111	0.000696335	-0.006585964
2023/12/20	-0.002883705	-0.027463739	-0.01303187	-0.020117978
2023/12/21	0.004572157	-0.000835215	0.005111537	-3.34E-05
2023/12/22	0.000674583	-0.001610531	0.007734691	-0.009153879
2023/12/25	0.000949427	-0.008279301	0.001709255	-0.007010798
2023/12/26	-0.002410956	-0.010414879	-0.002896852	-0.012755191
2023/12/27	0.003815148	0.007221838	-0.002306239	0.013176141
2023/12/28	0.008080871	0.022737939	0.032908298	0.017315003
2023/12/29	0.007709623	0.001301754	-0.001804403	0.000451341
2024/1/2	-0.010145575	-0.013032411	-0.008817365	0.001770048
2024/1/3	0.00478229	0.002524218	0.006408574	0.007982804
2024/1/4	0.002268725	-0.01021345	-0.009791547	-0.007630057
2024/1/5	0.010752711	-0.007213568	0.001063708	-0.001869421
2024/1/8	-0.006933743	-0.018553467	-0.013573398	-0.021383214
2024/1/9	0.003431429	-0.00400023	-0.002820465	-0.000974443
2024/1/10	-0.004810712	-0.005569067	-0.018887554	-0.002872061
2024/1/11	-0.001534771	0.010450728	0.001856334	0.008485349
2024/1/12	0.00693131	-0.009221253	-0.009840611	-0.008740638
2024/1/15	0.006062235	-0.002136373	0.003874604	0.005417714
2024/1/16	0.012261259	0.010892968	0.016144742	0.003417832
2024/1/17	-0.006631921	-0.019173949	-0.01635508	-0.008783115
2024/1/18	0.002210578	0.011758345	0.011744881	-0.001944052
2024/1/19	0.000168985	-0.008512622	-0.001617597	-0.010515682
2024/1/22	-0.001945987	-0.023544455	-0.003876756	-0.04002851
2024/1/23	-0.000848721	0.020625411	-0.002809256	0.0270001
2024/1/24	0.014872533	0.041334014	0.033318904	0.080165375
2024/1/25	0.015413585	0.011776938	0.04388055	0.045996996
2024/1/26	0.015309485	-0.000433719	0.005201109	0.004068801
2024/1/29	0.00868122	-0.017835983	0.003177261	-0.029784662
2024/1/30	-0.009772359	-0.013369098	-0.019318035	-0.019153011
2024/1/31	0.00088475	-0.010557283	0.009072414	-0.00406765
